# Supplementary material for: Facet effect of hematite on the hydrolysis of phthalate esters under ambient humidity conditions
Source: Nat Commun. 2022 Oct 17;13:6125. doi: 10.1038/s41467-022-33950-1 (PMC9576771; doi:10.1038/s41467-022-33950-1)
Supplement: Supplementary file 3 — Source Data [file 41467_2022_33950_MOESM3_ESM.xlsx]

## Sheet: Fig. 2
Figure 2a (ambient condition of RH 76%)
	HNP-DMP				HNR-DMP				HNC-DMP
Time (day)	Ln(C/C0)	Er±		Time (day)	Ln(C/C0)	Er±		Time (day)	Ln(C/C0)	Er±
0	0	0.00989		0	0	0.00505		0	0	0.01273
0.9375	-0.09484	0.0111		0.9375	-0.19253	0.02751		0.25	-0.35772	0.02337
3.02778	-0.14421	0.01074		1.94444	-0.49791	0.01391		0.9375	-0.85421	0.02791
4.92361	-0.26305	0.01321		3.02778	-0.7227	0.0203		1.94444	-1.73829	0.04144
5.92361	-0.29476	0.0095		4.92361	-1.14731	0.03515		3.02778	-2.35947	0.06458
7.93056	-0.34449	0.01623		5.92361	-1.42072	0.06347		4.92361	-3.52983	0.07095
				7.93056	-1.79872	0.05474		5.92361	ND*
								7.93056	ND
									*ND: not detected
Figure 2b (ambient condition of RH 76%)
	HNP-DnBP				HNR-DnBP				HNC-DnBP
Time (day)	Ln(C/C0)	Er±		Time (day)	Ln(C/C0)	Er±		Time (day)	Ln(C/C0)	Er±
0	0	0.00423		0	0	0.01671		0	0	0.01057
0.9375	-0.01796	0.00912		0.9375	-0.15144	0.01253		0.25	-0.25572	0.02051
3.02778	-0.03115	0.00943		1.94444	-0.29326	0.01074		0.9375	-0.60857	0.0333
4.92361	-0.06692	0.0108		3.02778	-0.44166	0.0268		1.94444	-1.05114	0.03855
5.92361	-0.07793	0.01262		4.92361	-0.68826	0.03707		3.02778	-1.70271	0.04651
7.93056	-0.09942	0.01074		5.92361	-0.84814	0.02915		4.92361	-2.28475	0.0432
				7.93056	-0.97503	0.05619		5.92361	-2.83242	0.06458
								7.93056	-3.39472	0.07237
Figure 2c (water saturated condition)
	HNP-DMP				HNR-DMP				HNC-DMP
Time (day)	Ln(C/C0)	Er±		Time (day)	Ln(C/C0)	Er±		Time (day)	Ln(C/C0)	Er±
0	0	0.0021		0	0	0.00428		0	0	0.00566
0.86111	-0.00669	0.00284		0.86111	-0.01124	0.00485		0.86111	-0.03971	0.01323
1.8125	-0.02558	0.00398		1.8125	-0.02822	0.00603		1.8125	-0.06762	0.01998
3.95833	-0.01048	0.00268		3.95833	-0.05772	0.00984		3.95833	-0.11957	0.01515
10.0486	-0.01617	0.00444		10.0486	-0.10651	0.00723		10.0486	-0.28138	0.01452
Figure 2d (water saturated condition)
	HNP-DnBP				HNR-DnBP				HNC-DnBP
Time (day)	Ln(C/C0)	Er±		Time (day)	Ln(C/C0)	Er±		Time (day)	Ln(C/C0)	Er±
0	0	0.00223		0	0	0.0048		0	0	0.00546
0.86111	-0.00855	0.00213		0.86111	-0.00592	0.0035		0.86111	-0.01183	0.00741
1.8125	-0.00426	0.00235		1.8125	-0.01073	0.00546		1.8125	-0.02649	0.01407
3.95833	-0.01685	0.00374		3.95833	-0.02129	0.00696		3.95833	-0.04752	0.0111
10.0486	-0.01299	0.00386		10.0486	-0.03674	0.00581		10.0486	-0.10446	0.01059

## Sheet: Fig. 5a
Figure 5a (Theoretical IR by VASP)
(1) trans-DMP on {001}-layer 1					(2) cis-DMP on {104}-layer 1					(3) cis-DMP on {012}-layer 1 with O-defect
Wavenumber (cm-1)	fitted IR (L mol-1 cm-1)	Wavenumber (cm-1)	Intensity (VASP)		Wavenumber (cm-1)	fitted IR (L mol-1 cm-1)	Wavenumber (cm-1)	Intensity (VASP)		Wavenumber (cm-1)	fitted IR (L mol-1 cm-1)	Wavenumber (cm-1)	Intensity (VASP)
4000	2e-05	3127.8	0		4000	7e-05	3162.4	0		4000	8e-05	3151	0
3998.67	2e-05	3127.8	0.002		3998.67	7e-05	3162.4	0.001		3998.67	8e-05	3151	0.01
3997.33	2e-05	3127.8	0		3997.33	7e-05	3162.4	0		3997.33	8e-05	3151	0
3996	2e-05	3118.5	0		3996	7e-05	3153.9	0		3996	8e-05	3136.6	0
3994.66	2e-05	3118.5	0.002		3994.66	7e-05	3153.9	0.003		3994.66	8e-05	3136.6	0.003
3993.33	2e-05	3118.5	0		3993.33	7e-05	3153.9	0		3993.33	8e-05	3136.6	0
3992	2e-05	3106.4	0		3992	7e-05	3150.8	0		3992	8e-05	3119.9	0
3990.66	2e-05	3106.4	0.004		3990.66	7e-05	3150.8	0.001		3990.66	8e-05	3119.9	0.001
3989.33	2e-05	3106.4	0		3989.33	7e-05	3150.8	0		3989.33	8e-05	3119.9	0
3988	2e-05	3106.1	0		3988	7e-05	3142.2	0		3988	8e-05	3117.6	0
3986.66	2e-05	3106.1	0.003		3986.66	7e-05	3142.2	0.006		3986.66	8e-05	3117.6	0.001
3985.33	2e-05	3106.1	0		3985.33	7e-05	3142.2	0		3985.33	8e-05	3117.6	0
3983.99	2e-05	3093.5	0		3983.99	7e-05	3105.8	0		3983.99	9e-05	3093.4	0
3982.66	2e-05	3093.5	0.002		3982.66	7e-05	3105.8	0.007		3982.66	9e-05	3093.4	0.009
3981.33	2e-05	3093.5	0		3981.33	7e-05	3105.8	0		3981.33	9e-05	3093.4	0
3979.99	2e-05	3074.3	0		3979.99	7e-05	3101.7	0		3979.99	9e-05	3087.7	0
3978.66	2e-05	3074.3	0.035		3978.66	7e-05	3101.7	0.006		3978.66	9e-05	3087.7	0.01
3977.33	2e-05	3074.3	0		3977.33	7e-05	3101.7	0		3977.33	9e-05	3087.7	0
3975.99	2e-05	3066.5	0		3975.99	8e-05	3084.2	0		3975.99	9e-05	3069.7	0
3974.66	2e-05	3066.5	0.001		3974.66	8e-05	3084.2	0.003		3974.66	9e-05	3069.7	0.013
3973.32	2e-05	3066.5	0		3973.32	8e-05	3084.2	0		3973.32	9e-05	3069.7	0
3971.99	2e-05	3047.6	0		3971.99	8e-05	3074.8	0		3971.99	9e-05	3065.1	0
3970.66	2e-05	3047.6	0.004		3970.66	8e-05	3074.8	0.003		3970.66	9e-05	3065.1	0.01
3969.32	2e-05	3047.6	0		3969.32	8e-05	3074.8	0		3969.32	9e-05	3065.1	0
3967.99	2e-05	2988.3	0		3967.99	8e-05	3016.1	0		3967.99	9e-05	2980.5	0
3966.66	2e-05	2988.3	0.005		3966.66	8e-05	3016.1	0.025		3966.66	9e-05	2980.5	0.075
3965.32	2e-05	2988.3	0		3965.32	8e-05	3016.1	0		3965.32	9e-05	2980.5	0
3963.99	2e-05	2975.2	0		3963.99	8e-05	2992.6	0		3963.99	9e-05	2979.2	0
3962.65	2e-05	2975.2	0.011		3962.65	8e-05	2992.6	0.032		3962.65	9e-05	2979.2	0.038
3961.32	2e-05	2975.2	0		3961.32	8e-05	2992.6	0		3961.32	9e-05	2979.2	0
3959.99	2e-05	1708.1	0		3959.99	8e-05	1829.9	0		3959.99	9e-05	1627.4	0
3958.65	2e-05	1708.1	0.14		3958.65	8e-05	1829.9	0.057		3958.65	9e-05	1627.4	0.681
3957.32	2e-05	1708.1	0		3957.32	8e-05	1829.9	0		3957.32	9e-05	1627.4	0
3955.99	2e-05	1640	0		3955.99	8e-05	1613.5	0		3955.99	9e-05	1595.3	0
3954.65	2e-05	1640	0.198		3954.65	8e-05	1613.5	1		3954.65	9e-05	1595.3	0.238
3953.32	2e-05	1640	0		3953.32	8e-05	1613.5	0		3953.32	9e-05	1595.3	0
3951.98	2e-05	1571.6	0		3951.98	8e-05	1587.2	0		3951.98	9e-05	1561.8	0
3950.65	2e-05	1571.6	0.022		3950.65	8e-05	1587.2	0.23		3950.65	9e-05	1561.8	0.014
3949.32	2e-05	1571.6	0		3949.32	8e-05	1587.2	0		3949.32	9e-05	1561.8	0
3947.98	2e-05	1550.4	0		3947.98	8e-05	1568.8	0		3947.98	9e-05	1542.8	0
3946.65	2e-05	1550.4	0.001		3946.65	8e-05	1568.8	0.031		3946.65	9e-05	1542.8	0.048
3945.32	3e-05	1550.4	0		3945.32	8e-05	1568.8	0		3945.32	9e-05	1542.8	0
3943.98	3e-05	1458.9	0		3943.98	8e-05	1541.6	0		3943.98	9e-05	1459.4	0
3942.65	3e-05	1458.9	0.002		3942.65	8e-05	1541.6	0.018		3942.65	9e-05	1459.4	0.068
3941.31	3e-05	1458.9	0		3941.31	8e-05	1541.6	0		3941.31	9e-05	1459.4	0
3939.98	3e-05	1437.9	0		3939.98	8e-05	1472.1	0		3939.98	9e-05	1450.2	0
3938.65	3e-05	1437.9	0.002		3938.65	8e-05	1472.1	0.03		3938.65	9e-05	1450.2	0.035
3937.31	3e-05	1437.9	0		3937.31	8e-05	1472.1	0		3937.31	9e-05	1450.2	0
3935.98	3e-05	1436.2	0		3935.98	8e-05	1467.1	0		3935.98	9e-05	1446.8	0
3934.64	3e-05	1436.2	0.005		3934.64	8e-05	1467.1	0.046		3934.64	9e-05	1446.8	0.01
3933.31	3e-05	1436.2	0		3933.31	8e-05	1467.1	0		3933.31	9e-05	1446.8	0
3931.98	3e-05	1425.8	0		3931.98	8e-05	1461.8	0		3931.98	9e-05	1430.4	0
3930.64	3e-05	1425.8	0.003		3930.64	8e-05	1461.8	0.031		3930.64	9e-05	1430.4	0.158
3929.31	3e-05	1425.8	0		3929.31	8e-05	1461.8	0		3929.31	9e-05	1430.4	0
3927.98	3e-05	1422.4	0		3927.98	8e-05	1459.6	0		3927.98	9e-05	1429.5	0
3926.64	3e-05	1422.4	0.001		3926.64	8e-05	1459.6	0.018		3926.64	9e-05	1429.5	0.008
3925.31	3e-05	1422.4	0		3925.31	8e-05	1459.6	0		3925.31	9e-05	1429.5	0
3923.97	3e-05	1421.1	0		3923.97	8e-05	1445.8	0		3923.97	9e-05	1423.2	0
3922.64	3e-05	1421.1	0.002		3922.64	8e-05	1445.8	0.008		3922.64	9e-05	1423.2	0.018
3921.31	3e-05	1421.1	0		3921.31	8e-05	1445.8	0		3921.31	9e-05	1423.2	0
3919.97	3e-05	1413.9	0		3919.97	8e-05	1430.2	0		3919.97	9e-05	1416.8	0
3918.64	3e-05	1413.9	0.01		3918.64	8e-05	1430.2	0.042		3918.64	9e-05	1416.8	0.028
3917.31	3e-05	1413.9	0		3917.31	8e-05	1430.2	0		3917.31	9e-05	1416.8	0
3915.97	3e-05	1404.7	0		3915.97	8e-05	1420.5	0		3915.97	9e-05	1411.4	0
3914.64	3e-05	1404.7	0.007		3914.64	8e-05	1420.5	0.011		3914.64	9e-05	1411.4	0.004
3913.3	3e-05	1404.7	0		3913.3	8e-05	1420.5	0		3913.3	9e-05	1411.4	0
3911.97	3e-05	1333.1	0		3911.97	8e-05	1346.2	0		3911.97	9e-05	1324.4	0
3910.64	3e-05	1333.1	0		3910.64	8e-05	1346.2	0.26		3910.64	9e-05	1324.4	0.036
3909.3	3e-05	1333.1	0		3909.3	8e-05	1346.2	0		3909.3	9e-05	1324.4	0
3907.97	3e-05	1285.7	0		3907.97	8e-05	1306.8	0		3907.97	9e-05	1284.6	0
3906.64	3e-05	1285.7	0.103		3906.64	8e-05	1306.8	0.3		3906.64	9e-05	1284.6	1
3905.3	3e-05	1285.7	0		3905.3	8e-05	1306.8	0		3905.3	9e-05	1284.6	0
3903.97	3e-05	1258.6	0		3903.97	8e-05	1291.2	0		3903.97	9e-05	1272.5	0
3902.63	3e-05	1258.6	0.043		3902.63	8e-05	1291.2	0.21		3902.63	9e-05	1272.5	0.24
3901.3	3e-05	1258.6	0		3901.3	8e-05	1291.2	0		3901.3	9e-05	1272.5	0
3899.97	3e-05	1221.8	0		3899.97	8e-05	1264.3	0		3899.97	9e-05	1245.7	0
3898.63	3e-05	1221.8	0.037		3898.63	8e-05	1264.3	0.077		3898.63	9e-05	1245.7	0.03
3897.3	3e-05	1221.8	0		3897.3	8e-05	1264.3	0		3897.3	9e-05	1245.7	0
3895.97	3e-05	1170.2	0		3895.97	8e-05	1263.1	0		3895.97	9e-05	1161.7	0
3894.63	3e-05	1170.2	0.012		3894.63	8e-05	1263.1	0.046		3894.63	9e-05	1161.7	0.146
3893.3	3e-05	1170.2	0		3893.3	8e-05	1263.1	0		3893.3	9e-05	1161.7	0
3891.96	3e-05	1160.5	0		3891.96	8e-05	1177.7	0		3891.96	9e-05	1155.7	0
3890.63	3e-05	1160.5	0.001		3890.63	8e-05	1177.7	0.017		3890.63	0.0001	1155.7	0.013
3889.3	3e-05	1160.5	0		3889.3	8e-05	1177.7	0		3889.3	0.0001	1155.7	0
3887.96	3e-05	1150.7	0		3887.96	8e-05	1164.7	0		3887.96	0.0001	1152.9	0
3886.63	3e-05	1150.7	0.01		3886.63	8e-05	1164.7	0.007		3886.63	0.0001	1152.9	0.005
3885.3	3e-05	1150.7	0		3885.3	8e-05	1164.7	0		3885.3	0.0001	1152.9	0
3883.96	3e-05	1116.9	0		3883.96	8e-05	1159.2	0		3883.96	0.0001	1120.5	0
3882.63	3e-05	1116.9	0		3882.63	8e-05	1159.2	0.01		3882.63	0.0001	1120.5	0.001
3881.29	3e-05	1116.9	0		3881.29	8e-05	1159.2	0		3881.29	0.0001	1120.5	0
3879.96	3e-05	1116.7	0		3879.96	8e-05	1151.2	0		3879.96	0.0001	1120	0
3878.63	3e-05	1116.7	0		3878.63	8e-05	1151.2	0.004		3878.63	0.0001	1120	0.039
3877.29	3e-05	1116.7	0		3877.29	8e-05	1151.2	0		3877.29	0.0001	1120	0
3875.96	3e-05	1110.7	0		3875.96	8e-05	1135.4	0		3875.96	0.0001	1108.7	0
3874.62	3e-05	1110.7	0.014		3874.62	8e-05	1135.4	0.022		3874.62	0.0001	1108.7	0.014
3873.29	3e-05	1110.7	0		3873.29	8e-05	1135.4	0		3873.29	0.0001	1108.7	0
3871.96	3e-05	1100.7	0		3871.96	8e-05	1112.8	0		3871.96	0.0001	1097.1	0
3870.62	3e-05	1100.7	0.01		3870.62	8e-05	1112.8	0.053		3870.62	0.0001	1097.1	0.265
3869.29	3e-05	1100.7	0		3869.29	8e-05	1112.8	0		3869.29	0.0001	1097.1	0
3867.96	3e-05	1051.1	0		3867.96	8e-05	1078.3	0		3867.96	0.0001	1063	0
3866.62	3e-05	1051.1	0.01		3866.62	8e-05	1078.3	0.038		3866.62	0.0001	1063	0.053
3865.29	3e-05	1051.1	0		3865.29	8e-05	1078.3	0		3865.29	0.0001	1063	0
3863.95	3e-05	1026.8	0		3863.95	8e-05	1067.5	0		3863.95	0.0001	1027.7	0
3862.62	3e-05	1026.8	0.004		3862.62	8e-05	1067.5	0.002		3862.62	0.0001	1027.7	0.011
3861.29	3e-05	1026.8	0		3861.29	8e-05	1067.5	0		3861.29	0.0001	1027.7	0
3859.95	3e-05	993.1	0		3859.95	9e-05	1049.8	0		3859.95	0.0001	994.6	0
3858.62	3e-05	993.1	0		3858.62	9e-05	1049.8	0.01		3858.62	0.0001	994.6	0.002
3857.29	3e-05	993.1	0		3857.29	9e-05	1049.8	0		3857.29	0.0001	994.6	0
3855.95	3e-05	959.5	0		3855.95	9e-05	1034.6	0		3855.95	0.0001	971	0
3854.62	3e-05	959.5	0		3854.62	9e-05	1034.6	0.011		3854.62	0.0001	971	0.067
3853.28	3e-05	959.5	0		3853.28	9e-05	1034.6	0		3853.28	0.0001	971	0
3851.95	3e-05	943	0		3851.95	9e-05	971.9	0		3851.95	0.0001	963.3	0
3850.62	3e-05	943	0.003		3850.62	9e-05	971.9	0.029		3850.62	0.0001	963.3	0.025
3849.28	3e-05	943	0		3849.28	9e-05	971.9	0		3849.28	0.0001	963.3	0
3847.95	3e-05	927.4	0		3847.95	9e-05	965.9	0		3847.95	0.0001	952.1	0
3846.62	3e-05	927.4	0.004		3846.62	9e-05	965.9	0.011		3846.62	0.0001	952.1	0.01
3845.28	3e-05	927.4	0		3845.28	9e-05	965.9	0		3845.28	0.0001	952.1	0
3843.95	3e-05	884.9	0		3843.95	9e-05	950.9	0		3843.95	0.0001	874.7	0
3842.61	3e-05	884.9	0.001		3842.61	9e-05	950.9	0.015		3842.61	0.0001	874.7	0.009
3841.28	3e-05	884.9	0		3841.28	9e-05	950.9	0		3841.28	0.0001	874.7	0
3839.95	3e-05	831.4	0		3839.95	9e-05	892.9	0		3839.95	0.0001
3838.61	3e-05	831.4	0.001		3838.61	9e-05	892.9	0.111		3838.61	0.0001
3837.28	3e-05	831.4	0		3837.28	9e-05	892.9	0		3837.28	0.0001
3835.95	3e-05				3835.95	9e-05	873.5	0		3835.95	0.0001
3834.61	3e-05				3834.61	9e-05	873.5	0.088		3834.61	0.0001
3833.28	3e-05				3833.28	9e-05	873.5	0		3833.28	0.0001
3831.94	3e-05				3831.94	9e-05	826.6	0		3831.94	0.0001
3830.61	3e-05				3830.61	9e-05	826.6	0.144		3830.61	0.0001
3829.28	3e-05				3829.28	9e-05	826.6	0		3829.28	0.0001
3827.94	3e-05				3827.94	9e-05	815.7	0		3827.94	0.0001
3826.61	3e-05				3826.61	9e-05	815.7	0.306		3826.61	0.0001
3825.28	3e-05				3825.28	9e-05	815.7	0		3825.28	0.0001
3823.94	3e-05				3823.94	9e-05				3823.94	0.0001
3822.61	3e-05				3822.61	9e-05				3822.61	0.0001
3821.27	3e-05				3821.27	9e-05				3821.27	0.0001
3819.94	3e-05				3819.94	9e-05				3819.94	0.0001
3818.61	3e-05				3818.61	9e-05				3818.61	0.0001
3817.27	3e-05				3817.27	9e-05				3817.27	0.0001
3815.94	3e-05				3815.94	9e-05				3815.94	0.00011
3814.6	3e-05				3814.6	9e-05				3814.6	0.00011
3813.27	3e-05				3813.27	9e-05				3813.27	0.00011
3811.94	3e-05				3811.94	9e-05				3811.94	0.00011
3810.6	3e-05				3810.6	9e-05				3810.6	0.00011
3809.27	3e-05				3809.27	9e-05				3809.27	0.00011
3807.94	3e-05				3807.94	9e-05				3807.94	0.00011
3806.6	3e-05				3806.6	9e-05				3806.6	0.00011
3805.27	3e-05				3805.27	9e-05				3805.27	0.00011
3803.93	3e-05				3803.93	9e-05				3803.93	0.00011
3802.6	3e-05				3802.6	9e-05				3802.6	0.00011
3801.27	3e-05				3801.27	9e-05				3801.27	0.00011
3799.93	3e-05				3799.93	9e-05				3799.93	0.00011
3798.6	3e-05				3798.6	9e-05				3798.6	0.00011
3797.27	3e-05				3797.27	9e-05				3797.27	0.00011
3795.93	3e-05				3795.93	9e-05				3795.93	0.00011
3794.6	3e-05				3794.6	9e-05				3794.6	0.00011
3793.26	3e-05				3793.26	9e-05				3793.26	0.00011
3791.93	3e-05				3791.93	9e-05				3791.93	0.00011
3790.6	3e-05				3790.6	9e-05				3790.6	0.00011
3789.26	3e-05				3789.26	9e-05				3789.26	0.00011
3787.93	3e-05				3787.93	9e-05				3787.93	0.00011
3786.6	3e-05				3786.6	9e-05				3786.6	0.00011
3785.26	3e-05				3785.26	9e-05				3785.26	0.00011
3783.93	3e-05				3783.93	9e-05				3783.93	0.00011
3782.59	3e-05				3782.59	9e-05				3782.59	0.00011
3781.26	3e-05				3781.26	9e-05				3781.26	0.00011
3779.93	3e-05				3779.93	9e-05				3779.93	0.00011
3778.59	3e-05				3778.59	9e-05				3778.59	0.00011
3777.26	3e-05				3777.26	9e-05				3777.26	0.00011
3775.93	3e-05				3775.93	9e-05				3775.93	0.00011
3774.59	3e-05				3774.59	9e-05				3774.59	0.00011
3773.26	3e-05				3773.26	9e-05				3773.26	0.00011
3771.92	3e-05				3771.92	9e-05				3771.92	0.00011
3770.59	3e-05				3770.59	9e-05				3770.59	0.00011
3769.26	3e-05				3769.26	9e-05				3769.26	0.00011
3767.92	3e-05				3767.92	0.0001				3767.92	0.00011
3766.59	3e-05				3766.59	0.0001				3766.59	0.00011
3765.26	3e-05				3765.26	0.0001				3765.26	0.00011
3763.92	3e-05				3763.92	0.0001				3763.92	0.00011
3762.59	3e-05				3762.59	0.0001				3762.59	0.00011
3761.25	3e-05				3761.25	0.0001				3761.25	0.00011
3759.92	3e-05				3759.92	0.0001				3759.92	0.00011
3758.59	3e-05				3758.59	0.0001				3758.59	0.00011
3757.25	3e-05				3757.25	0.0001				3757.25	0.00011
3755.92	3e-05				3755.92	0.0001				3755.92	0.00011
3754.58	3e-05				3754.58	0.0001				3754.58	0.00011
3753.25	3e-05				3753.25	0.0001				3753.25	0.00012
3751.92	3e-05				3751.92	0.0001				3751.92	0.00012
3750.58	3e-05				3750.58	0.0001				3750.58	0.00012
3749.25	3e-05				3749.25	0.0001				3749.25	0.00012
3747.92	4e-05				3747.92	0.0001				3747.92	0.00012
3746.58	4e-05				3746.58	0.0001				3746.58	0.00012
3745.25	4e-05				3745.25	0.0001				3745.25	0.00012
3743.91	4e-05				3743.91	0.0001				3743.91	0.00012
3742.58	4e-05				3742.58	0.0001				3742.58	0.00012
3741.25	4e-05				3741.25	0.0001				3741.25	0.00012
3739.91	4e-05				3739.91	0.0001				3739.91	0.00012
3738.58	4e-05				3738.58	0.0001				3738.58	0.00012
3737.25	4e-05				3737.25	0.0001				3737.25	0.00012
3735.91	4e-05				3735.91	0.0001				3735.91	0.00012
3734.58	4e-05				3734.58	0.0001				3734.58	0.00012
3733.24	4e-05				3733.24	0.0001				3733.24	0.00012
3731.91	4e-05				3731.91	0.0001				3731.91	0.00012
3730.58	4e-05				3730.58	0.0001				3730.58	0.00012
3729.24	4e-05				3729.24	0.0001				3729.24	0.00012
3727.91	4e-05				3727.91	0.0001				3727.91	0.00012
3726.58	4e-05				3726.58	0.0001				3726.58	0.00012
3725.24	4e-05				3725.24	0.0001				3725.24	0.00012
3723.91	4e-05				3723.91	0.0001				3723.91	0.00012
3722.57	4e-05				3722.57	0.0001				3722.57	0.00012
3721.24	4e-05				3721.24	0.0001				3721.24	0.00012
3719.91	4e-05				3719.91	0.0001				3719.91	0.00012
3718.57	4e-05				3718.57	0.0001				3718.57	0.00012
3717.24	4e-05				3717.24	0.0001				3717.24	0.00012
3715.91	4e-05				3715.91	0.0001				3715.91	0.00012
3714.57	4e-05				3714.57	0.0001				3714.57	0.00012
3713.24	4e-05				3713.24	0.0001				3713.24	0.00012
3711.9	4e-05				3711.9	0.0001				3711.9	0.00012
3710.57	4e-05				3710.57	0.0001				3710.57	0.00012
3709.24	4e-05				3709.24	0.0001				3709.24	0.00012
3707.9	4e-05				3707.9	0.0001				3707.9	0.00012
3706.57	4e-05				3706.57	0.0001				3706.57	0.00012
3705.24	4e-05				3705.24	0.0001				3705.24	0.00012
3703.9	4e-05				3703.9	0.0001				3703.9	0.00012
3702.57	4e-05				3702.57	0.0001				3702.57	0.00012
3701.23	4e-05				3701.23	0.0001				3701.23	0.00013
3699.9	4e-05				3699.9	0.0001				3699.9	0.00013
3698.57	4e-05				3698.57	0.0001				3698.57	0.00013
3697.23	4e-05				3697.23	0.0001				3697.23	0.00013
3695.9	4e-05				3695.9	0.0001				3695.9	0.00013
3694.56	4e-05				3694.56	0.00011				3694.56	0.00013
3693.23	4e-05				3693.23	0.00011				3693.23	0.00013
3691.9	4e-05				3691.9	0.00011				3691.9	0.00013
3690.56	4e-05				3690.56	0.00011				3690.56	0.00013
3689.23	4e-05				3689.23	0.00011				3689.23	0.00013
3687.9	4e-05				3687.9	0.00011				3687.9	0.00013
3686.56	4e-05				3686.56	0.00011				3686.56	0.00013
3685.23	4e-05				3685.23	0.00011				3685.23	0.00013
3683.89	4e-05				3683.89	0.00011				3683.89	0.00013
3682.56	4e-05				3682.56	0.00011				3682.56	0.00013
3681.23	4e-05				3681.23	0.00011				3681.23	0.00013
3679.89	4e-05				3679.89	0.00011				3679.89	0.00013
3678.56	4e-05				3678.56	0.00011				3678.56	0.00013
3677.23	4e-05				3677.23	0.00011				3677.23	0.00013
3675.89	4e-05				3675.89	0.00011				3675.89	0.00013
3674.56	4e-05				3674.56	0.00011				3674.56	0.00013
3673.22	4e-05				3673.22	0.00011				3673.22	0.00013
3671.89	4e-05				3671.89	0.00011				3671.89	0.00013
3670.56	4e-05				3670.56	0.00011				3670.56	0.00013
3669.22	4e-05				3669.22	0.00011				3669.22	0.00013
3667.89	4e-05				3667.89	0.00011				3667.89	0.00013
3666.56	4e-05				3666.56	0.00011				3666.56	0.00013
3665.22	4e-05				3665.22	0.00011				3665.22	0.00013
3663.89	4e-05				3663.89	0.00011				3663.89	0.00013
3662.55	4e-05				3662.55	0.00011				3662.55	0.00013
3661.22	4e-05				3661.22	0.00011				3661.22	0.00013
3659.89	4e-05				3659.89	0.00011				3659.89	0.00013
3658.55	4e-05				3658.55	0.00011				3658.55	0.00013
3657.22	4e-05				3657.22	0.00011				3657.22	0.00014
3655.89	4e-05				3655.89	0.00011				3655.89	0.00014
3654.55	4e-05				3654.55	0.00011				3654.55	0.00014
3653.22	4e-05				3653.22	0.00011				3653.22	0.00014
3651.88	4e-05				3651.88	0.00011				3651.88	0.00014
3650.55	4e-05				3650.55	0.00011				3650.55	0.00014
3649.22	4e-05				3649.22	0.00011				3649.22	0.00014
3647.88	4e-05				3647.88	0.00011				3647.88	0.00014
3646.55	4e-05				3646.55	0.00011				3646.55	0.00014
3645.22	4e-05				3645.22	0.00011				3645.22	0.00014
3643.88	4e-05				3643.88	0.00011				3643.88	0.00014
3642.55	4e-05				3642.55	0.00011				3642.55	0.00014
3641.21	4e-05				3641.21	0.00011				3641.21	0.00014
3639.88	4e-05				3639.88	0.00011				3639.88	0.00014
3638.55	4e-05				3638.55	0.00011				3638.55	0.00014
3637.21	4e-05				3637.21	0.00011				3637.21	0.00014
3635.88	4e-05				3635.88	0.00012				3635.88	0.00014
3634.54	5e-05				3634.54	0.00012				3634.54	0.00014
3633.21	5e-05				3633.21	0.00012				3633.21	0.00014
3631.88	5e-05				3631.88	0.00012				3631.88	0.00014
3630.54	5e-05				3630.54	0.00012				3630.54	0.00014
3629.21	5e-05				3629.21	0.00012				3629.21	0.00014
3627.88	5e-05				3627.88	0.00012				3627.88	0.00014
3626.54	5e-05				3626.54	0.00012				3626.54	0.00014
3625.21	5e-05				3625.21	0.00012				3625.21	0.00014
3623.87	5e-05				3623.87	0.00012				3623.87	0.00014
3622.54	5e-05				3622.54	0.00012				3622.54	0.00014
3621.21	5e-05				3621.21	0.00012				3621.21	0.00014
3619.87	5e-05				3619.87	0.00012				3619.87	0.00015
3618.54	5e-05				3618.54	0.00012				3618.54	0.00015
3617.21	5e-05				3617.21	0.00012				3617.21	0.00015
3615.87	5e-05				3615.87	0.00012				3615.87	0.00015
3614.54	5e-05				3614.54	0.00012				3614.54	0.00015
3613.2	5e-05				3613.2	0.00012				3613.2	0.00015
3611.87	5e-05				3611.87	0.00012				3611.87	0.00015
3610.54	5e-05				3610.54	0.00012				3610.54	0.00015
3609.2	5e-05				3609.2	0.00012				3609.2	0.00015
3607.87	5e-05				3607.87	0.00012				3607.87	0.00015
3606.54	5e-05				3606.54	0.00012				3606.54	0.00015
3605.2	5e-05				3605.2	0.00012				3605.2	0.00015
3603.87	5e-05				3603.87	0.00012				3603.87	0.00015
3602.53	5e-05				3602.53	0.00012				3602.53	0.00015
3601.2	5e-05				3601.2	0.00012				3601.2	0.00015
3599.87	5e-05				3599.87	0.00012				3599.87	0.00015
3598.53	5e-05				3598.53	0.00012				3598.53	0.00015
3597.2	5e-05				3597.2	0.00012				3597.2	0.00015
3595.87	5e-05				3595.87	0.00012				3595.87	0.00015
3594.53	5e-05				3594.53	0.00012				3594.53	0.00015
3593.2	5e-05				3593.2	0.00012				3593.2	0.00015
3591.86	5e-05				3591.86	0.00012				3591.86	0.00015
3590.53	5e-05				3590.53	0.00012				3590.53	0.00015
3589.2	5e-05				3589.2	0.00012				3589.2	0.00015
3587.86	5e-05				3587.86	0.00013				3587.86	0.00016
3586.53	5e-05				3586.53	0.00013				3586.53	0.00016
3585.2	5e-05				3585.2	0.00013				3585.2	0.00016
3583.86	5e-05				3583.86	0.00013				3583.86	0.00016
3582.53	5e-05				3582.53	0.00013				3582.53	0.00016
3581.19	5e-05				3581.19	0.00013				3581.19	0.00016
3579.86	5e-05				3579.86	0.00013				3579.86	0.00016
3578.53	5e-05				3578.53	0.00013				3578.53	0.00016
3577.19	5e-05				3577.19	0.00013				3577.19	0.00016
3575.86	5e-05				3575.86	0.00013				3575.86	0.00016
3574.52	5e-05				3574.52	0.00013				3574.52	0.00016
3573.19	5e-05				3573.19	0.00013				3573.19	0.00016
3571.86	5e-05				3571.86	0.00013				3571.86	0.00016
3570.52	5e-05				3570.52	0.00013				3570.52	0.00016
3569.19	5e-05				3569.19	0.00013				3569.19	0.00016
3567.86	5e-05				3567.86	0.00013				3567.86	0.00016
3566.52	5e-05				3566.52	0.00013				3566.52	0.00016
3565.19	5e-05				3565.19	0.00013				3565.19	0.00016
3563.85	5e-05				3563.85	0.00013				3563.85	0.00016
3562.52	5e-05				3562.52	0.00013				3562.52	0.00016
3561.19	5e-05				3561.19	0.00013				3561.19	0.00016
3559.85	6e-05				3559.85	0.00013				3559.85	0.00017
3558.52	6e-05				3558.52	0.00013				3558.52	0.00017
3557.19	6e-05				3557.19	0.00013				3557.19	0.00017
3555.85	6e-05				3555.85	0.00013				3555.85	0.00017
3554.52	6e-05				3554.52	0.00013				3554.52	0.00017
3553.18	6e-05				3553.18	0.00013				3553.18	0.00017
3551.85	6e-05				3551.85	0.00013				3551.85	0.00017
3550.52	6e-05				3550.52	0.00013				3550.52	0.00017
3549.18	6e-05				3549.18	0.00013				3549.18	0.00017
3547.85	6e-05				3547.85	0.00013				3547.85	0.00017
3546.52	6e-05				3546.52	0.00014				3546.52	0.00017
3545.18	6e-05				3545.18	0.00014				3545.18	0.00017
3543.85	6e-05				3543.85	0.00014				3543.85	0.00017
3542.51	6e-05				3542.51	0.00014				3542.51	0.00017
3541.18	6e-05				3541.18	0.00014				3541.18	0.00017
3539.85	6e-05				3539.85	0.00014				3539.85	0.00017
3538.51	6e-05				3538.51	0.00014				3538.51	0.00017
3537.18	6e-05				3537.18	0.00014				3537.18	0.00017
3535.85	6e-05				3535.85	0.00014				3535.85	0.00017
3534.51	6e-05				3534.51	0.00014				3534.51	0.00018
3533.18	6e-05				3533.18	0.00014				3533.18	0.00018
3531.84	6e-05				3531.84	0.00014				3531.84	0.00018
3530.51	6e-05				3530.51	0.00014				3530.51	0.00018
3529.18	6e-05				3529.18	0.00014				3529.18	0.00018
3527.84	6e-05				3527.84	0.00014				3527.84	0.00018
3526.51	6e-05				3526.51	0.00014				3526.51	0.00018
3525.18	6e-05				3525.18	0.00014				3525.18	0.00018
3523.84	6e-05				3523.84	0.00014				3523.84	0.00018
3522.51	6e-05				3522.51	0.00014				3522.51	0.00018
3521.17	6e-05				3521.17	0.00014				3521.17	0.00018
3519.84	6e-05				3519.84	0.00014				3519.84	0.00018
3518.51	6e-05				3518.51	0.00014				3518.51	0.00018
3517.17	6e-05				3517.17	0.00014				3517.17	0.00018
3515.84	6e-05				3515.84	0.00014				3515.84	0.00018
3514.5	6e-05				3514.5	0.00014				3514.5	0.00018
3513.17	6e-05				3513.17	0.00015				3513.17	0.00019
3511.84	6e-05				3511.84	0.00015				3511.84	0.00019
3510.5	6e-05				3510.5	0.00015				3510.5	0.00019
3509.17	6e-05				3509.17	0.00015				3509.17	0.00019
3507.84	7e-05				3507.84	0.00015				3507.84	0.00019
3506.5	7e-05				3506.5	0.00015				3506.5	0.00019
3505.17	7e-05				3505.17	0.00015				3505.17	0.00019
3503.83	7e-05				3503.83	0.00015				3503.83	0.00019
3502.5	7e-05				3502.5	0.00015				3502.5	0.00019
3501.17	7e-05				3501.17	0.00015				3501.17	0.00019
3499.83	7e-05				3499.83	0.00015				3499.83	0.00019
3498.5	7e-05				3498.5	0.00015				3498.5	0.00019
3497.17	7e-05				3497.17	0.00015				3497.17	0.00019
3495.83	7e-05				3495.83	0.00015				3495.83	0.00019
3494.5	7e-05				3494.5	0.00015				3494.5	0.00019
3493.16	7e-05				3493.16	0.00015				3493.16	0.0002
3491.83	7e-05				3491.83	0.00015				3491.83	0.0002
3490.5	7e-05				3490.5	0.00015				3490.5	0.0002
3489.16	7e-05				3489.16	0.00015				3489.16	0.0002
3487.83	7e-05				3487.83	0.00015				3487.83	0.0002
3486.5	7e-05				3486.5	0.00015				3486.5	0.0002
3485.16	7e-05				3485.16	0.00016				3485.16	0.0002
3483.83	7e-05				3483.83	0.00016				3483.83	0.0002
3482.49	7e-05				3482.49	0.00016				3482.49	0.0002
3481.16	7e-05				3481.16	0.00016				3481.16	0.0002
3479.83	7e-05				3479.83	0.00016				3479.83	0.0002
3478.49	7e-05				3478.49	0.00016				3478.49	0.0002
3477.16	7e-05				3477.16	0.00016				3477.16	0.0002
3475.83	7e-05				3475.83	0.00016				3475.83	0.00021
3474.49	7e-05				3474.49	0.00016				3474.49	0.00021
3473.16	7e-05				3473.16	0.00016				3473.16	0.00021
3471.82	7e-05				3471.82	0.00016				3471.82	0.00021
3470.49	7e-05				3470.49	0.00016				3470.49	0.00021
3469.16	7e-05				3469.16	0.00016				3469.16	0.00021
3467.82	8e-05				3467.82	0.00016				3467.82	0.00021
3466.49	8e-05				3466.49	0.00016				3466.49	0.00021
3465.16	8e-05				3465.16	0.00016				3465.16	0.00021
3463.82	8e-05				3463.82	0.00016				3463.82	0.00021
3462.49	8e-05				3462.49	0.00016				3462.49	0.00021
3461.15	8e-05				3461.15	0.00016				3461.15	0.00021
3459.82	8e-05				3459.82	0.00017				3459.82	0.00022
3458.49	8e-05				3458.49	0.00017				3458.49	0.00022
3457.15	8e-05				3457.15	0.00017				3457.15	0.00022
3455.82	8e-05				3455.82	0.00017				3455.82	0.00022
3454.48	8e-05				3454.48	0.00017				3454.48	0.00022
3453.15	8e-05				3453.15	0.00017				3453.15	0.00022
3451.82	8e-05				3451.82	0.00017				3451.82	0.00022
3450.48	8e-05				3450.48	0.00017				3450.48	0.00022
3449.15	8e-05				3449.15	0.00017				3449.15	0.00022
3447.82	8e-05				3447.82	0.00017				3447.82	0.00022
3446.48	8e-05				3446.48	0.00017				3446.48	0.00022
3445.15	8e-05				3445.15	0.00017				3445.15	0.00023
3443.81	8e-05				3443.81	0.00017				3443.81	0.00023
3442.48	8e-05				3442.48	0.00017				3442.48	0.00023
3441.15	8e-05				3441.15	0.00017				3441.15	0.00023
3439.81	8e-05				3439.81	0.00017				3439.81	0.00023
3438.48	9e-05				3438.48	0.00018				3438.48	0.00023
3437.15	9e-05				3437.15	0.00018				3437.15	0.00023
3435.81	9e-05				3435.81	0.00018				3435.81	0.00023
3434.48	9e-05				3434.48	0.00018				3434.48	0.00023
3433.14	9e-05				3433.14	0.00018				3433.14	0.00024
3431.81	9e-05				3431.81	0.00018				3431.81	0.00024
3430.48	9e-05				3430.48	0.00018				3430.48	0.00024
3429.14	9e-05				3429.14	0.00018				3429.14	0.00024
3427.81	9e-05				3427.81	0.00018				3427.81	0.00024
3426.48	9e-05				3426.48	0.00018				3426.48	0.00024
3425.14	9e-05				3425.14	0.00018				3425.14	0.00024
3423.81	9e-05				3423.81	0.00018				3423.81	0.00024
3422.47	9e-05				3422.47	0.00018				3422.47	0.00024
3421.14	9e-05				3421.14	0.00019				3421.14	0.00025
3419.81	9e-05				3419.81	0.00019				3419.81	0.00025
3418.47	9e-05				3418.47	0.00019				3418.47	0.00025
3417.14	9e-05				3417.14	0.00019				3417.14	0.00025
3415.81	9e-05				3415.81	0.00019				3415.81	0.00025
3414.47	9e-05				3414.47	0.00019				3414.47	0.00025
3413.14	0.0001				3413.14	0.00019				3413.14	0.00025
3411.8	0.0001				3411.8	0.00019				3411.8	0.00025
3410.47	0.0001				3410.47	0.00019				3410.47	0.00026
3409.14	0.0001				3409.14	0.00019				3409.14	0.00026
3407.8	0.0001				3407.8	0.00019				3407.8	0.00026
3406.47	0.0001				3406.47	0.00019				3406.47	0.00026
3405.14	0.0001				3405.14	0.00019				3405.14	0.00026
3403.8	0.0001				3403.8	0.0002				3403.8	0.00026
3402.47	0.0001				3402.47	0.0002				3402.47	0.00026
3401.13	0.0001				3401.13	0.0002				3401.13	0.00026
3399.8	0.0001				3399.8	0.0002				3399.8	0.00027
3398.47	0.0001				3398.47	0.0002				3398.47	0.00027
3397.13	0.0001				3397.13	0.0002				3397.13	0.00027
3395.8	0.0001				3395.8	0.0002				3395.8	0.00027
3394.46	0.0001				3394.46	0.0002				3394.46	0.00027
3393.13	0.00011				3393.13	0.0002				3393.13	0.00027
3391.8	0.00011				3391.8	0.0002				3391.8	0.00027
3390.46	0.00011				3390.46	0.00021				3390.46	0.00028
3389.13	0.00011				3389.13	0.00021				3389.13	0.00028
3387.8	0.00011				3387.8	0.00021				3387.8	0.00028
3386.46	0.00011				3386.46	0.00021				3386.46	0.00028
3385.13	0.00011				3385.13	0.00021				3385.13	0.00028
3383.79	0.00011				3383.79	0.00021				3383.79	0.00028
3382.46	0.00011				3382.46	0.00021				3382.46	0.00029
3381.13	0.00011				3381.13	0.00021				3381.13	0.00029
3379.79	0.00011				3379.79	0.00021				3379.79	0.00029
3378.46	0.00011				3378.46	0.00021				3378.46	0.00029
3377.13	0.00011				3377.13	0.00022				3377.13	0.00029
3375.79	0.00012				3375.79	0.00022				3375.79	0.00029
3374.46	0.00012				3374.46	0.00022				3374.46	0.0003
3373.12	0.00012				3373.12	0.00022				3373.12	0.0003
3371.79	0.00012				3371.79	0.00022				3371.79	0.0003
3370.46	0.00012				3370.46	0.00022				3370.46	0.0003
3369.12	0.00012				3369.12	0.00022				3369.12	0.0003
3367.79	0.00012				3367.79	0.00022				3367.79	0.0003
3366.46	0.00012				3366.46	0.00023				3366.46	0.00031
3365.12	0.00012				3365.12	0.00023				3365.12	0.00031
3363.79	0.00012				3363.79	0.00023				3363.79	0.00031
3362.45	0.00012				3362.45	0.00023				3362.45	0.00031
3361.12	0.00013				3361.12	0.00023				3361.12	0.00031
3359.79	0.00013				3359.79	0.00023				3359.79	0.00032
3358.45	0.00013				3358.45	0.00023				3358.45	0.00032
3357.12	0.00013				3357.12	0.00023				3357.12	0.00032
3355.79	0.00013				3355.79	0.00024				3355.79	0.00032
3354.45	0.00013				3354.45	0.00024				3354.45	0.00032
3353.12	0.00013				3353.12	0.00024				3353.12	0.00033
3351.78	0.00013				3351.78	0.00024				3351.78	0.00033
3350.45	0.00013				3350.45	0.00024				3350.45	0.00033
3349.12	0.00013				3349.12	0.00024				3349.12	0.00033
3347.78	0.00014				3347.78	0.00024				3347.78	0.00034
3346.45	0.00014				3346.45	0.00025				3346.45	0.00034
3345.12	0.00014				3345.12	0.00025				3345.12	0.00034
3343.78	0.00014				3343.78	0.00025				3343.78	0.00034
3342.45	0.00014				3342.45	0.00025				3342.45	0.00034
3341.11	0.00014				3341.11	0.00025				3341.11	0.00035
3339.78	0.00014				3339.78	0.00025				3339.78	0.00035
3338.45	0.00014				3338.45	0.00026				3338.45	0.00035
3337.11	0.00015				3337.11	0.00026				3337.11	0.00035
3335.78	0.00015				3335.78	0.00026				3335.78	0.00036
3334.44	0.00015				3334.44	0.00026				3334.44	0.00036
3333.11	0.00015				3333.11	0.00026				3333.11	0.00036
3331.78	0.00015				3331.78	0.00026				3331.78	0.00036
3330.44	0.00015				3330.44	0.00027				3330.44	0.00037
3329.11	0.00015				3329.11	0.00027				3329.11	0.00037
3327.78	0.00015				3327.78	0.00027				3327.78	0.00037
3326.44	0.00016				3326.44	0.00027				3326.44	0.00038
3325.11	0.00016				3325.11	0.00027				3325.11	0.00038
3323.77	0.00016				3323.77	0.00028				3323.77	0.00038
3322.44	0.00016				3322.44	0.00028				3322.44	0.00038
3321.11	0.00016				3321.11	0.00028				3321.11	0.00039
3319.77	0.00016				3319.77	0.00028				3319.77	0.00039
3318.44	0.00016				3318.44	0.00028				3318.44	0.00039
3317.11	0.00017				3317.11	0.00029				3317.11	0.0004
3315.77	0.00017				3315.77	0.00029				3315.77	0.0004
3314.44	0.00017				3314.44	0.00029				3314.44	0.0004
3313.1	0.00017				3313.1	0.00029				3313.1	0.00041
3311.77	0.00017				3311.77	0.0003				3311.77	0.00041
3310.44	0.00017				3310.44	0.0003				3310.44	0.00041
3309.1	0.00018				3309.1	0.0003				3309.1	0.00042
3307.77	0.00018				3307.77	0.0003				3307.77	0.00042
3306.44	0.00018				3306.44	0.0003				3306.44	0.00042
3305.1	0.00018				3305.1	0.00031				3305.1	0.00043
3303.77	0.00018				3303.77	0.00031				3303.77	0.00043
3302.43	0.00019				3302.43	0.00031				3302.43	0.00044
3301.1	0.00019				3301.1	0.00032				3301.1	0.00044
3299.77	0.00019				3299.77	0.00032				3299.77	0.00044
3298.43	0.00019				3298.43	0.00032				3298.43	0.00045
3297.1	0.00019				3297.1	0.00032				3297.1	0.00045
3295.77	0.0002				3295.77	0.00033				3295.77	0.00046
3294.43	0.0002				3294.43	0.00033				3294.43	0.00046
3293.1	0.0002				3293.1	0.00033				3293.1	0.00047
3291.76	0.0002				3291.76	0.00034				3291.76	0.00047
3290.43	0.0002				3290.43	0.00034				3290.43	0.00047
3289.1	0.00021				3289.1	0.00034				3289.1	0.00048
3287.76	0.00021				3287.76	0.00035				3287.76	0.00048
3286.43	0.00021				3286.43	0.00035				3286.43	0.00049
3285.1	0.00021				3285.1	0.00035				3285.1	0.00049
3283.76	0.00022				3283.76	0.00036				3283.76	0.0005
3282.43	0.00022				3282.43	0.00036				3282.43	0.0005
3281.09	0.00022				3281.09	0.00036				3281.09	0.00051
3279.76	0.00022				3279.76	0.00037				3279.76	0.00051
3278.43	0.00023				3278.43	0.00037				3278.43	0.00052
3277.09	0.00023				3277.09	0.00037				3277.09	0.00053
3275.76	0.00023				3275.76	0.00038				3275.76	0.00053
3274.42	0.00024				3274.42	0.00038				3274.42	0.00054
3273.09	0.00024				3273.09	0.00039				3273.09	0.00054
3271.76	0.00024				3271.76	0.00039				3271.76	0.00055
3270.42	0.00024				3270.42	0.0004				3270.42	0.00056
3269.09	0.00025				3269.09	0.0004				3269.09	0.00056
3267.76	0.00025				3267.76	0.00041				3267.76	0.00057
3266.42	0.00025				3266.42	0.00041				3266.42	0.00058
3265.09	0.00026				3265.09	0.00042				3265.09	0.00058
3263.75	0.00026				3263.75	0.00042				3263.75	0.00059
3262.42	0.00026				3262.42	0.00043				3262.42	0.0006
3261.09	0.00027				3261.09	0.00043				3261.09	0.0006
3259.75	0.00027				3259.75	0.00044				3259.75	0.00061
3258.42	0.00028				3258.42	0.00044				3258.42	0.00062
3257.09	0.00028				3257.09	0.00045				3257.09	0.00063
3255.75	0.00028				3255.75	0.00045				3255.75	0.00064
3254.42	0.00029				3254.42	0.00046				3254.42	0.00065
3253.08	0.00029				3253.08	0.00047				3253.08	0.00065
3251.75	0.0003				3251.75	0.00047				3251.75	0.00066
3250.42	0.0003				3250.42	0.00048				3250.42	0.00067
3249.08	0.0003				3249.08	0.00049				3249.08	0.00068
3247.75	0.00031				3247.75	0.00049				3247.75	0.00069
3246.42	0.00031				3246.42	0.0005				3246.42	0.0007
3245.08	0.00032				3245.08	0.00051				3245.08	0.00071
3243.75	0.00032				3243.75	0.00052				3243.75	0.00072
3242.41	0.00033				3242.41	0.00052				3242.41	0.00073
3241.08	0.00033				3241.08	0.00053				3241.08	0.00075
3239.75	0.00034				3239.75	0.00054				3239.75	0.00076
3238.41	0.00034				3238.41	0.00055				3238.41	0.00077
3237.08	0.00035				3237.08	0.00056				3237.08	0.00078
3235.75	0.00035				3235.75	0.00057				3235.75	0.00079
3234.41	0.00036				3234.41	0.00058				3234.41	0.00081
3233.08	0.00037				3233.08	0.00059				3233.08	0.00082
3231.74	0.00037				3231.74	0.0006				3231.74	0.00084
3230.41	0.00038				3230.41	0.00061				3230.41	0.00085
3229.08	0.00039				3229.08	0.00063				3229.08	0.00087
3227.74	0.00039				3227.74	0.00064				3227.74	0.00088
3226.41	0.0004				3226.41	0.00065				3226.41	0.0009
3225.08	0.00041				3225.08	0.00066				3225.08	0.00092
3223.74	0.00041				3223.74	0.00068				3223.74	0.00094
3222.41	0.00042				3222.41	0.00069				3222.41	0.00095
3221.07	0.00043				3221.07	0.00071				3221.07	0.00097
3219.74	0.00044				3219.74	0.00072				3219.74	0.00099
3218.41	0.00044				3218.41	0.00074				3218.41	0.00102
3217.07	0.00045				3217.07	0.00076				3217.07	0.00104
3215.74	0.00046				3215.74	0.00078				3215.74	0.00106
3214.4	0.00047				3214.4	0.0008				3214.4	0.00109
3213.07	0.00048				3213.07	0.00082				3213.07	0.00111
3211.74	0.00049				3211.74	0.00084				3211.74	0.00114
3210.4	0.0005				3210.4	0.00086				3210.4	0.00117
3209.07	0.00051				3209.07	0.00089				3209.07	0.0012
3207.74	0.00052				3207.74	0.00091				3207.74	0.00123
3206.4	0.00053				3206.4	0.00094				3206.4	0.00126
3205.07	0.00054				3205.07	0.00097				3205.07	0.0013
3203.73	0.00056				3203.73	0.001				3203.73	0.00134
3202.4	0.00057				3202.4	0.00103				3202.4	0.00138
3201.07	0.00058				3201.07	0.00107				3201.07	0.00142
3199.73	0.0006				3199.73	0.0011				3199.73	0.00146
3198.4	0.00061				3198.4	0.00115				3198.4	0.00151
3197.07	0.00062				3197.07	0.00119				3197.07	0.00156
3195.73	0.00064				3195.73	0.00124				3195.73	0.00162
3194.4	0.00065				3194.4	0.00129				3194.4	0.00168
3193.06	0.00067				3193.06	0.00134				3193.06	0.00174
3191.73	0.00069				3191.73	0.00141				3191.73	0.00181
3190.4	0.00071				3190.4	0.00147				3190.4	0.00188
3189.06	0.00072				3189.06	0.00155				3189.06	0.00196
3187.73	0.00074				3187.73	0.00163				3187.73	0.00205
3186.4	0.00076				3186.4	0.00172				3186.4	0.00215
3185.06	0.00078				3185.06	0.00182				3185.06	0.00226
3183.73	0.00081				3183.73	0.00193				3183.73	0.00237
3182.39	0.00083				3182.39	0.00206				3182.39	0.0025
3181.06	0.00085				3181.06	0.00221				3181.06	0.00265
3179.73	0.00088				3179.73	0.00238				3179.73	0.00281
3178.39	0.00091				3178.39	0.00258				3178.39	0.003
3177.06	0.00094				3177.06	0.00281				3177.06	0.00321
3175.73	0.00097				3175.73	0.00309				3175.73	0.00344
3174.39	0.001				3174.39	0.00342				3174.39	0.00372
3173.06	0.00103				3173.06	0.00384				3173.06	0.00404
3171.72	0.00107				3171.72	0.00436				3171.72	0.00441
3170.39	0.00111				3170.39	0.00505				3170.39	0.00486
3169.06	0.00115				3169.06	0.00595				3169.06	0.00539
3167.72	0.00119				3167.72	0.00719				3167.72	0.00604
3166.39	0.00123				3166.39	0.00891				3166.39	0.00684
3165.06	0.00128				3165.06	0.01121				3165.06	0.00784
3163.72	0.00134				3163.72	0.01385				3163.72	0.00912
3162.39	0.00139				3162.39	0.01597				3162.39	0.01079
3161.05	0.00145				3161.05	0.01699				3161.05	0.01303
3159.72	0.00152				3159.72	0.01793				3159.72	0.01611
3158.39	0.00159				3158.39	0.02014				3158.39	0.02045
3157.05	0.00167				3157.05	0.02428				3157.05	0.02675
3155.72	0.00176				3155.72	0.0301				3155.72	0.03601
3154.38	0.00185				3154.38	0.03542				3154.38	0.04931
3153.05	0.00195				3153.05	0.03712				3153.05	0.06619
3151.72	0.00207				3151.72	0.03544				3151.72	0.08057
3150.38	0.0022				3150.38	0.03273				3150.38	0.08157
3149.05	0.00234				3149.05	0.03059				3149.05	0.06859
3147.72	0.00251				3147.72	0.03055				3147.72	0.05241
3146.38	0.0027				3146.38	0.03372				3146.38	0.03976
3145.05	0.00291				3145.05	0.04039				3145.05	0.03146
3143.71	0.00317				3143.71	0.04896				3143.71	0.0266
3142.38	0.00347				3142.38	0.05382				3142.38	0.02438
3141.05	0.00384				3141.05	0.04953				3141.05	0.02442
3139.71	0.00429				3139.71	0.03939				3139.71	0.02657
3138.38	0.00487				3138.38	0.02957				3138.38	0.03018
3137.05	0.00561				3137.05	0.02232				3137.05	0.0328
3135.71	0.00659				3135.71	0.01738				3135.71	0.03125
3134.38	0.00794				3134.38	0.01407				3134.38	0.02625
3133.04	0.00985				3133.04	0.01182				3133.04	0.02105
3131.71	0.01256				3131.71	0.01028				3131.71	0.01717
3130.38	0.01618				3130.38	0.00924				3130.38	0.01463
3129.04	0.02009				3129.04	0.00854				3129.04	0.01312
3127.71	0.02231				3127.71	0.00812				3127.71	0.01239
3126.38	0.02162				3126.38	0.0079				3126.38	0.01232
3125.04	0.01976				3125.04	0.00788				3125.04	0.01293
3123.71	0.01881				3123.71	0.00803				3123.71	0.0143
3122.37	0.01953				3122.37	0.00836				3122.37	0.01652
3121.04	0.0219				3121.04	0.00889				3121.04	0.0193
3119.71	0.02503				3119.71	0.00966				3119.71	0.02152
3118.37	0.02678				3118.37	0.01074				3118.37	0.02205
3117.04	0.02589				3117.04	0.01221				3117.04	0.02067
3115.71	0.02414				3115.71	0.01423				3115.71	0.01816
3114.37	0.02356				3114.37	0.01705				3114.37	0.01579
3113.04	0.02498				3113.04	0.02104				3113.04	0.01419
3111.7	0.02884				3111.7	0.02681				3111.7	0.01335
3110.37	0.03567				3110.37	0.03525				3110.37	0.01313
3109.04	0.0458				3109.04	0.04733				3109.04	0.0134
3107.7	0.05736				3107.7	0.06288				3107.7	0.01412
3106.37	0.06375				3106.37	0.07765				3106.37	0.01529
3105.04	0.05932				3105.04	0.08484				3105.04	0.017
3103.7	0.04854				3103.7	0.08492				3103.7	0.01938
3102.37	0.03852				3102.37	0.08175				3102.37	0.0227
3101.03	0.03173				3101.03	0.07289				3101.03	0.02734
3099.7	0.02797				3099.7	0.05862				3099.7	0.03398
3098.37	0.02666				3098.37	0.04469				3098.37	0.04358
3097.03	0.02743				3097.03	0.03424				3097.03	0.0574
3095.7	0.02987				3095.7	0.02722				3095.7	0.07582
3094.36	0.03273				3094.36	0.02274				3094.36	0.09514
3093.03	0.03371				3093.03	0.02009				3093.03	0.10646
3091.7	0.03231				3091.7	0.01886				3091.7	0.10771
3090.36	0.03062				3090.36	0.01893				3090.36	0.10841
3089.03	0.03025				3089.03	0.02038				3089.03	0.11285
3087.7	0.03161				3087.7	0.02344				3087.7	0.1126
3086.36	0.03481				3086.36	0.02796				3086.36	0.09953
3085.03	0.04009				3085.03	0.0323				3085.03	0.08012
3083.69	0.04806				3083.69	0.03321				3083.69	0.06357
3082.36	0.0598				3082.36	0.03017				3082.36	0.05247
3081.03	0.07714				3081.03	0.02651				3081.03	0.04612
3079.69	0.10298				3079.69	0.02466				3079.69	0.04349
3078.36	0.14121				3078.36	0.02528				3078.36	0.04403
3077.03	0.19419				3077.03	0.02803				3077.03	0.0478
3075.69	0.25253				3075.69	0.03104				3075.69	0.05543
3074.36	0.2828				3074.36	0.03081				3074.36	0.06822
3073.02	0.25761				3073.02	0.02639				3073.02	0.08774
3071.69	0.20092				3071.69	0.02075				3071.69	0.11363
3070.36	0.14794				3070.36	0.01613				3070.36	0.13833
3069.02	0.10992				3069.02	0.01285				3069.02	0.14884
3067.69	0.0846				3067.69	0.0106				3067.69	0.14579
3066.36	0.06702				3066.36	0.00905				3066.36	0.13998
3065.02	0.05354				3065.02	0.00796				3065.02	0.1295
3063.69	0.04307				3063.69	0.00719				3063.69	0.10845
3062.35	0.03529				3062.35	0.00662				3062.35	0.08343
3061.02	0.02968				3061.02	0.00622				3061.02	0.06259
3059.69	0.02571				3059.69	0.00593				3059.69	0.04763
3058.35	0.02298				3058.35	0.00572				3058.35	0.03727
3057.02	0.02128				3057.02	0.00559				3057.02	0.03005
3055.69	0.02054				3055.69	0.00552				3055.69	0.0249
3054.35	0.02082				3054.35	0.00551				3054.35	0.02114
3053.02	0.02236				3053.02	0.00553				3053.02	0.01832
3051.68	0.02555				3051.68	0.00561				3051.68	0.01616
3050.35	0.0306				3050.35	0.00572				3050.35	0.01449
3049.02	0.03644				3049.02	0.00588				3049.02	0.01318
3047.68	0.03926				3047.68	0.00609				3047.68	0.01213
3046.35	0.03583				3046.35	0.00634				3046.35	0.01129
3045.02	0.02877				3045.02	0.00664				3045.02	0.01062
3043.68	0.0221				3043.68	0.00701				3043.68	0.01008
3042.35	0.01715				3042.35	0.00744				3042.35	0.00965
3041.01	0.01369				3041.01	0.00796				3041.01	0.0093
3039.68	0.01128				3039.68	0.00856				3039.68	0.00904
3038.35	0.00956				3038.35	0.00929				3038.35	0.00884
3037.01	0.00829				3037.01	0.01015				3037.01	0.0087
3035.68	0.00733				3035.68	0.01118				3035.68	0.00862
3034.34	0.00658				3034.34	0.01243				3034.34	0.00858
3033.01	0.00599				3033.01	0.01397				3033.01	0.00859
3031.68	0.00552				3031.68	0.01587				3031.68	0.00864
3030.34	0.00514				3030.34	0.01826				3030.34	0.00874
3029.01	0.00482				3029.01	0.02132				3029.01	0.00887
3027.68	0.00456				3027.68	0.02532				3027.68	0.00905
3026.34	0.00434				3026.34	0.03066				3026.34	0.00927
3025.01	0.00417				3025.01	0.03798				3025.01	0.00954
3023.67	0.00403				3023.67	0.04829				3023.67	0.00985
3022.34	0.00392				3022.34	0.06319				3022.34	0.01022
3021.01	0.00383				3021.01	0.08509				3021.01	0.01064
3019.67	0.00377				3019.67	0.11678				3019.67	0.01112
3018.34	0.00374				3018.34	0.15815				3018.34	0.01167
3017.01	0.00373				3017.01	0.19656				3017.01	0.0123
3015.67	0.00374				3015.67	0.20477				3015.67	0.01301
3014.34	0.00378				3014.34	0.17559				3014.34	0.01382
3013	0.00385				3013	0.13446				3013	0.01474
3011.67	0.00395				3011.67	0.10069				3011.67	0.01578
3010.34	0.00409				3010.34	0.07759				3010.34	0.01698
3009	0.00426				3009	0.06283				3009	0.01836
3007.67	0.00449				3007.67	0.05388				3007.67	0.01995
3006.34	0.00478				3006.34	0.04905				3006.34	0.02179
3005	0.00514				3005	0.04741				3005	0.02393
3003.67	0.00559				3003.67	0.04861				3003.67	0.02644
3002.33	0.00617				3002.33	0.0528				3002.33	0.02941
3001	0.00692				3001	0.06062				3001	0.03296
2999.67	0.00789				2999.67	0.07342				2999.67	0.03722
2998.33	0.00918				2998.33	0.09347				2998.33	0.0424
2997	0.01094				2997	0.1241				2997	0.04879
2995.67	0.01338				2995.67	0.16825				2995.67	0.05676
2994.33	0.01688				2994.33	0.22143				2994.33	0.06687
2993	0.02196				2993	0.25841				2993	0.07993
2991.66	0.02918				2991.66	0.24707				2991.66	0.09714
2990.33	0.03832				2990.33	0.19775				2990.33	0.12035
2989	0.04634				2989	0.14524				2989	0.15245
2987.66	0.04788				2987.66	0.1052				2987.66	0.19804
2986.33	0.04291				2986.33	0.0776				2986.33	0.2644
2984.99	0.03701				2984.99	0.05884				2984.99	0.36223
2983.66	0.03379				2983.66	0.04588				2983.66	0.50301
2982.33	0.03409				2982.33	0.03669				2982.33	0.68229
2980.99	0.03822				2980.99	0.02999				2980.99	0.84048
2979.66	0.04681				2979.66	0.02498				2979.66	0.87088
2978.33	0.0606				2978.33	0.02115				2978.33	0.75016
2976.99	0.07805				2976.99	0.01815				2976.99	0.56996
2975.66	0.09072				2975.66	0.01576				2975.66	0.41241
2974.32	0.08723				2974.32	0.01383				2974.32	0.29882
2972.99	0.07029				2972.99	0.01225				2972.99	0.22135
2971.66	0.05188				2971.66	0.01094				2971.66	0.16848
2970.32	0.03772				2970.32	0.00983				2970.32	0.13162
2968.99	0.02792				2968.99	0.0089				2968.99	0.10524
2967.66	0.02125				2967.66	0.0081				2967.66	0.08587
2966.32	0.01664				2966.32	0.0074				2966.32	0.07128
2964.99	0.01336				2964.99	0.0068				2964.99	0.06007
2963.65	0.01097				2963.65	0.00628				2963.65	0.05128
2962.32	0.00918				2962.32	0.00581				2962.32	0.04428
2960.99	0.0078				2960.99	0.0054				2960.99	0.03861
2959.65	0.00673				2959.65	0.00504				2959.65	0.03397
2958.32	0.00587				2958.32	0.00471				2958.32	0.03011
2956.99	0.00517				2956.99	0.00442				2956.99	0.02688
2955.65	0.0046				2955.65	0.00415				2955.65	0.02415
2954.32	0.00413				2954.32	0.00392				2954.32	0.02181
2952.98	0.00373				2952.98	0.0037				2952.98	0.01981
2951.65	0.00339				2951.65	0.0035				2951.65	0.01807
2950.32	0.0031				2950.32	0.00332				2950.32	0.01655
2948.98	0.00285				2948.98	0.00315				2948.98	0.01522
2947.65	0.00263				2947.65	0.003				2947.65	0.01405
2946.32	0.00244				2946.32	0.00286				2946.32	0.01301
2944.98	0.00227				2944.98	0.00273				2944.98	0.01208
2943.65	0.00212				2943.65	0.00261				2943.65	0.01125
2942.31	0.00199				2942.31	0.0025				2942.31	0.01051
2940.98	0.00187				2940.98	0.0024				2940.98	0.00984
2939.65	0.00176				2939.65	0.0023				2939.65	0.00923
2938.31	0.00166				2938.31	0.00221				2938.31	0.00868
2936.98	0.00157				2936.98	0.00212				2936.98	0.00818
2935.65	0.00149				2935.65	0.00205				2935.65	0.00773
2934.31	0.00142				2934.31	0.00197				2934.31	0.00731
2932.98	0.00135				2932.98	0.0019				2932.98	0.00693
2931.64	0.00129				2931.64	0.00184				2931.64	0.00657
2930.31	0.00123				2930.31	0.00178				2930.31	0.00625
2928.98	0.00118				2928.98	0.00172				2928.98	0.00595
2927.64	0.00113				2927.64	0.00166				2927.64	0.00567
2926.31	0.00108				2926.31	0.00161				2926.31	0.00541
2924.97	0.00104				2924.97	0.00156				2924.97	0.00517
2923.64	0.001				2923.64	0.00152				2923.64	0.00495
2922.31	0.00096				2922.31	0.00147				2922.31	0.00474
2920.97	0.00093				2920.97	0.00143				2920.97	0.00454
2919.64	0.0009				2919.64	0.00139				2919.64	0.00436
2918.31	0.00087				2918.31	0.00136				2918.31	0.00419
2916.97	0.00084				2916.97	0.00132				2916.97	0.00403
2915.64	0.00081				2915.64	0.00129				2915.64	0.00388
2914.3	0.00079				2914.3	0.00125				2914.3	0.00374
2912.97	0.00076				2912.97	0.00122				2912.97	0.0036
2911.64	0.00074				2911.64	0.00119				2911.64	0.00348
2910.3	0.00072				2910.3	0.00117				2910.3	0.00336
2908.97	0.0007				2908.97	0.00114				2908.97	0.00325
2907.64	0.00068				2907.64	0.00111				2907.64	0.00314
2906.3	0.00066				2906.3	0.00109				2906.3	0.00304
2904.97	0.00064				2904.97	0.00106				2904.97	0.00294
2903.63	0.00063				2903.63	0.00104				2903.63	0.00285
2902.3	0.00061				2902.3	0.00102				2902.3	0.00277
2900.97	0.00059				2900.97	0.001				2900.97	0.00268
2899.63	0.00058				2899.63	0.00098				2899.63	0.00261
2898.3	0.00057				2898.3	0.00096				2898.3	0.00253
2896.97	0.00055				2896.97	0.00094				2896.97	0.00246
2895.63	0.00054				2895.63	0.00092				2895.63	0.00239
2894.3	0.00053				2894.3	0.00091				2894.3	0.00233
2892.96	0.00052				2892.96	0.00089				2892.96	0.00227
2891.63	0.00051				2891.63	0.00087				2891.63	0.00221
2890.3	0.00049				2890.3	0.00086				2890.3	0.00215
2888.96	0.00048				2888.96	0.00084				2888.96	0.0021
2887.63	0.00047				2887.63	0.00083				2887.63	0.00205
2886.3	0.00047				2886.3	0.00082				2886.3	0.002
2884.96	0.00046				2884.96	0.0008				2884.96	0.00195
2883.63	0.00045				2883.63	0.00079				2883.63	0.0019
2882.29	0.00044				2882.29	0.00078				2882.29	0.00186
2880.96	0.00043				2880.96	0.00077				2880.96	0.00182
2879.63	0.00042				2879.63	0.00075				2879.63	0.00178
2878.29	0.00041				2878.29	0.00074				2878.29	0.00174
2876.96	0.00041				2876.96	0.00073				2876.96	0.0017
2875.63	0.0004				2875.63	0.00072				2875.63	0.00167
2874.29	0.00039				2874.29	0.00071				2874.29	0.00163
2872.96	0.00039				2872.96	0.0007				2872.96	0.0016
2871.62	0.00038				2871.62	0.00069				2871.62	0.00157
2870.29	0.00037				2870.29	0.00068				2870.29	0.00154
2868.96	0.00037				2868.96	0.00068				2868.96	0.00151
2867.62	0.00036				2867.62	0.00067				2867.62	0.00148
2866.29	0.00036				2866.29	0.00066				2866.29	0.00145
2864.95	0.00035				2864.95	0.00065				2864.95	0.00142
2863.62	0.00035				2863.62	0.00064				2863.62	0.0014
2862.29	0.00034				2862.29	0.00063				2862.29	0.00137
2860.95	0.00033				2860.95	0.00063				2860.95	0.00135
2859.62	0.00033				2859.62	0.00062				2859.62	0.00132
2858.29	0.00033				2858.29	0.00061				2858.29	0.0013
2856.95	0.00032				2856.95	0.00061				2856.95	0.00128
2855.62	0.00032				2855.62	0.0006				2855.62	0.00126
2854.28	0.00031				2854.28	0.00059				2854.28	0.00124
2852.95	0.00031				2852.95	0.00059				2852.95	0.00122
2851.62	0.0003				2851.62	0.00058				2851.62	0.0012
2850.28	0.0003				2850.28	0.00057				2850.28	0.00118
2848.95	0.0003				2848.95	0.00057				2848.95	0.00116
2847.62	0.00029				2847.62	0.00056				2847.62	0.00114
2846.28	0.00029				2846.28	0.00056				2846.28	0.00112
2844.95	0.00028				2844.95	0.00055				2844.95	0.00111
2843.61	0.00028				2843.61	0.00055				2843.61	0.00109
2842.28	0.00028				2842.28	0.00054				2842.28	0.00108
2840.95	0.00027				2840.95	0.00054				2840.95	0.00106
2839.61	0.00027				2839.61	0.00053				2839.61	0.00104
2838.28	0.00027				2838.28	0.00053				2838.28	0.00103
2836.95	0.00026				2836.95	0.00052				2836.95	0.00102
2835.61	0.00026				2835.61	0.00052				2835.61	0.001
2834.28	0.00026				2834.28	0.00052				2834.28	0.00099
2832.94	0.00026				2832.94	0.00051				2832.94	0.00098
2831.61	0.00025				2831.61	0.00051				2831.61	0.00096
2830.28	0.00025				2830.28	0.0005				2830.28	0.00095
2828.94	0.00025				2828.94	0.0005				2828.94	0.00094
2827.61	0.00024				2827.61	0.0005				2827.61	0.00093
2826.28	0.00024				2826.28	0.00049				2826.28	0.00092
2824.94	0.00024				2824.94	0.00049				2824.94	0.00091
2823.61	0.00024				2823.61	0.00048				2823.61	0.00089
2822.27	0.00023				2822.27	0.00048				2822.27	0.00088
2820.94	0.00023				2820.94	0.00048				2820.94	0.00087
2819.61	0.00023				2819.61	0.00047				2819.61	0.00086
2818.27	0.00023				2818.27	0.00047				2818.27	0.00085
2816.94	0.00023				2816.94	0.00047				2816.94	0.00084
2815.61	0.00022				2815.61	0.00047				2815.61	0.00084
2814.27	0.00022				2814.27	0.00046				2814.27	0.00083
2812.94	0.00022				2812.94	0.00046				2812.94	0.00082
2811.6	0.00022				2811.6	0.00046				2811.6	0.00081
2810.27	0.00021				2810.27	0.00045				2810.27	0.0008
2808.94	0.00021				2808.94	0.00045				2808.94	0.00079
2807.6	0.00021				2807.6	0.00045				2807.6	0.00078
2806.27	0.00021				2806.27	0.00045				2806.27	0.00078
2804.93	0.00021				2804.93	0.00044				2804.93	0.00077
2803.6	0.00021				2803.6	0.00044				2803.6	0.00076
2802.27	0.0002				2802.27	0.00044				2802.27	0.00075
2800.93	0.0002				2800.93	0.00044				2800.93	0.00075
2799.6	0.0002				2799.6	0.00043				2799.6	0.00074
2798.27	0.0002				2798.27	0.00043				2798.27	0.00073
2796.93	0.0002				2796.93	0.00043				2796.93	0.00073
2795.6	0.0002				2795.6	0.00043				2795.6	0.00072
2794.26	0.00019				2794.26	0.00043				2794.26	0.00071
2792.93	0.00019				2792.93	0.00042				2792.93	0.00071
2791.6	0.00019				2791.6	0.00042				2791.6	0.0007
2790.26	0.00019				2790.26	0.00042				2790.26	0.0007
2788.93	0.00019				2788.93	0.00042				2788.93	0.00069
2787.6	0.00019				2787.6	0.00042				2787.6	0.00068
2786.26	0.00019				2786.26	0.00041				2786.26	0.00068
2784.93	0.00018				2784.93	0.00041				2784.93	0.00067
2783.59	0.00018				2783.59	0.00041				2783.59	0.00067
2782.26	0.00018				2782.26	0.00041				2782.26	0.00066
2780.93	0.00018				2780.93	0.00041				2780.93	0.00066
2779.59	0.00018				2779.59	0.00041				2779.59	0.00065
2778.26	0.00018				2778.26	0.0004				2778.26	0.00065
2776.93	0.00018				2776.93	0.0004				2776.93	0.00064
2775.59	0.00018				2775.59	0.0004				2775.59	0.00064
2774.26	0.00017				2774.26	0.0004				2774.26	0.00063
2772.92	0.00017				2772.92	0.0004				2772.92	0.00063
2771.59	0.00017				2771.59	0.0004				2771.59	0.00062
2770.26	0.00017				2770.26	0.0004				2770.26	0.00062
2768.92	0.00017				2768.92	0.00039				2768.92	0.00062
2767.59	0.00017				2767.59	0.00039				2767.59	0.00061
2766.26	0.00017				2766.26	0.00039				2766.26	0.00061
2764.92	0.00017				2764.92	0.00039				2764.92	0.0006
2763.59	0.00017				2763.59	0.00039				2763.59	0.0006
2762.25	0.00016				2762.25	0.00039				2762.25	0.0006
2760.92	0.00016				2760.92	0.00039				2760.92	0.00059
2759.59	0.00016				2759.59	0.00039				2759.59	0.00059
2758.25	0.00016				2758.25	0.00038				2758.25	0.00058
2756.92	0.00016				2756.92	0.00038				2756.92	0.00058
2755.59	0.00016				2755.59	0.00038				2755.59	0.00058
2754.25	0.00016				2754.25	0.00038				2754.25	0.00057
2752.92	0.00016				2752.92	0.00038				2752.92	0.00057
2751.58	0.00016				2751.58	0.00038				2751.58	0.00057
2750.25	0.00016				2750.25	0.00038				2750.25	0.00056
2748.92	0.00016				2748.92	0.00038				2748.92	0.00056
2747.58	0.00015				2747.58	0.00038				2747.58	0.00056
2746.25	0.00015				2746.25	0.00038				2746.25	0.00055
2744.91	0.00015				2744.91	0.00038				2744.91	0.00055
2743.58	0.00015				2743.58	0.00037				2743.58	0.00055
2742.25	0.00015				2742.25	0.00037				2742.25	0.00055
2740.91	0.00015				2740.91	0.00037				2740.91	0.00054
2739.58	0.00015				2739.58	0.00037				2739.58	0.00054
2738.25	0.00015				2738.25	0.00037				2738.25	0.00054
2736.91	0.00015				2736.91	0.00037				2736.91	0.00053
2735.58	0.00015				2735.58	0.00037				2735.58	0.00053
2734.24	0.00015				2734.24	0.00037				2734.24	0.00053
2732.91	0.00015				2732.91	0.00037				2732.91	0.00053
2731.58	0.00015				2731.58	0.00037				2731.58	0.00052
2730.24	0.00015				2730.24	0.00037				2730.24	0.00052
2728.91	0.00014				2728.91	0.00037				2728.91	0.00052
2727.58	0.00014				2727.58	0.00037				2727.58	0.00052
2726.24	0.00014				2726.24	0.00037				2726.24	0.00052
2724.91	0.00014				2724.91	0.00036				2724.91	0.00051
2723.57	0.00014				2723.57	0.00036				2723.57	0.00051
2722.24	0.00014				2722.24	0.00036				2722.24	0.00051
2720.91	0.00014				2720.91	0.00036				2720.91	0.00051
2719.57	0.00014				2719.57	0.00036				2719.57	0.0005
2718.24	0.00014				2718.24	0.00036				2718.24	0.0005
2716.91	0.00014				2716.91	0.00036				2716.91	0.0005
2715.57	0.00014				2715.57	0.00036				2715.57	0.0005
2714.24	0.00014				2714.24	0.00036				2714.24	0.0005
2712.9	0.00014				2712.9	0.00036				2712.9	0.00049
2711.57	0.00014				2711.57	0.00036				2711.57	0.00049
2710.24	0.00014				2710.24	0.00036				2710.24	0.00049
2708.9	0.00014				2708.9	0.00036				2708.9	0.00049
2707.57	0.00014				2707.57	0.00036				2707.57	0.00049
2706.24	0.00014				2706.24	0.00036				2706.24	0.00049
2704.9	0.00013				2704.9	0.00036				2704.9	0.00048
2703.57	0.00013				2703.57	0.00036				2703.57	0.00048
2702.23	0.00013				2702.23	0.00036				2702.23	0.00048
2700.9	0.00013				2700.9	0.00036				2700.9	0.00048
2699.57	0.00013				2699.57	0.00036				2699.57	0.00048
2698.23	0.00013				2698.23	0.00036				2698.23	0.00048
2696.9	0.00013				2696.9	0.00036				2696.9	0.00047
2695.57	0.00013				2695.57	0.00036				2695.57	0.00047
2694.23	0.00013				2694.23	0.00036				2694.23	0.00047
2692.9	0.00013				2692.9	0.00036				2692.9	0.00047
2691.56	0.00013				2691.56	0.00036				2691.56	0.00047
2690.23	0.00013				2690.23	0.00036				2690.23	0.00047
2688.9	0.00013				2688.9	0.00035				2688.9	0.00047
2687.56	0.00013				2687.56	0.00035				2687.56	0.00047
2686.23	0.00013				2686.23	0.00035				2686.23	0.00046
2684.89	0.00013				2684.89	0.00035				2684.89	0.00046
2683.56	0.00013				2683.56	0.00035				2683.56	0.00046
2682.23	0.00013				2682.23	0.00035				2682.23	0.00046
2680.89	0.00013				2680.89	0.00035				2680.89	0.00046
2679.56	0.00013				2679.56	0.00035				2679.56	0.00046
2678.23	0.00013				2678.23	0.00035				2678.23	0.00046
2676.89	0.00013				2676.89	0.00035				2676.89	0.00046
2675.56	0.00013				2675.56	0.00035				2675.56	0.00045
2674.22	0.00013				2674.22	0.00035				2674.22	0.00045
2672.89	0.00013				2672.89	0.00035				2672.89	0.00045
2671.56	0.00013				2671.56	0.00035				2671.56	0.00045
2670.22	0.00013				2670.22	0.00035				2670.22	0.00045
2668.89	0.00012				2668.89	0.00035				2668.89	0.00045
2667.56	0.00012				2667.56	0.00035				2667.56	0.00045
2666.22	0.00012				2666.22	0.00035				2666.22	0.00045
2664.89	0.00012				2664.89	0.00035				2664.89	0.00045
2663.55	0.00012				2663.55	0.00035				2663.55	0.00045
2662.22	0.00012				2662.22	0.00035				2662.22	0.00044
2660.89	0.00012				2660.89	0.00035				2660.89	0.00044
2659.55	0.00012				2659.55	0.00035				2659.55	0.00044
2658.22	0.00012				2658.22	0.00035				2658.22	0.00044
2656.89	0.00012				2656.89	0.00035				2656.89	0.00044
2655.55	0.00012				2655.55	0.00035				2655.55	0.00044
2654.22	0.00012				2654.22	0.00035				2654.22	0.00044
2652.88	0.00012				2652.88	0.00035				2652.88	0.00044
2651.55	0.00012				2651.55	0.00035				2651.55	0.00044
2650.22	0.00012				2650.22	0.00035				2650.22	0.00044
2648.88	0.00012				2648.88	0.00035				2648.88	0.00044
2647.55	0.00012				2647.55	0.00035				2647.55	0.00044
2646.22	0.00012				2646.22	0.00035				2646.22	0.00044
2644.88	0.00012				2644.88	0.00035				2644.88	0.00044
2643.55	0.00012				2643.55	0.00035				2643.55	0.00043
2642.21	0.00012				2642.21	0.00035				2642.21	0.00043
2640.88	0.00012				2640.88	0.00035				2640.88	0.00043
2639.55	0.00012				2639.55	0.00035				2639.55	0.00043
2638.21	0.00012				2638.21	0.00035				2638.21	0.00043
2636.88	0.00012				2636.88	0.00035				2636.88	0.00043
2635.55	0.00012				2635.55	0.00036				2635.55	0.00043
2634.21	0.00012				2634.21	0.00036				2634.21	0.00043
2632.88	0.00012				2632.88	0.00036				2632.88	0.00043
2631.54	0.00012				2631.54	0.00036				2631.54	0.00043
2630.21	0.00012				2630.21	0.00036				2630.21	0.00043
2628.88	0.00012				2628.88	0.00036				2628.88	0.00043
2627.54	0.00012				2627.54	0.00036				2627.54	0.00043
2626.21	0.00012				2626.21	0.00036				2626.21	0.00043
2624.87	0.00012				2624.87	0.00036				2624.87	0.00043
2623.54	0.00012				2623.54	0.00036				2623.54	0.00043
2622.21	0.00012				2622.21	0.00036				2622.21	0.00043
2620.87	0.00012				2620.87	0.00036				2620.87	0.00043
2619.54	0.00012				2619.54	0.00036				2619.54	0.00043
2618.21	0.00012				2618.21	0.00036				2618.21	0.00043
2616.87	0.00012				2616.87	0.00036				2616.87	0.00043
2615.54	0.00012				2615.54	0.00036				2615.54	0.00042
2614.2	0.00012				2614.2	0.00036				2614.2	0.00042
2612.87	0.00012				2612.87	0.00036				2612.87	0.00042
2611.54	0.00012				2611.54	0.00036				2611.54	0.00042
2610.2	0.00012				2610.2	0.00036				2610.2	0.00042
2608.87	0.00012				2608.87	0.00036				2608.87	0.00042
2607.54	0.00012				2607.54	0.00036				2607.54	0.00042
2606.2	0.00012				2606.2	0.00036				2606.2	0.00042
2604.87	0.00012				2604.87	0.00036				2604.87	0.00042
2603.53	0.00012				2603.53	0.00036				2603.53	0.00042
2602.2	0.00012				2602.2	0.00036				2602.2	0.00042
2600.87	0.00012				2600.87	0.00036				2600.87	0.00042
2599.53	0.00012				2599.53	0.00036				2599.53	0.00042
2598.2	0.00012				2598.2	0.00036				2598.2	0.00042
2596.87	0.00012				2596.87	0.00036				2596.87	0.00042
2595.53	0.00012				2595.53	0.00036				2595.53	0.00042
2594.2	0.00012				2594.2	0.00036				2594.2	0.00042
2592.86	0.00012				2592.86	0.00036				2592.86	0.00042
2591.53	0.00012				2591.53	0.00036				2591.53	0.00042
2590.2	0.00012				2590.2	0.00037				2590.2	0.00042
2588.86	0.00012				2588.86	0.00037				2588.86	0.00042
2587.53	0.00012				2587.53	0.00037				2587.53	0.00042
2586.2	0.00012				2586.2	0.00037				2586.2	0.00042
2584.86	0.00012				2584.86	0.00037				2584.86	0.00042
2583.53	0.00012				2583.53	0.00037				2583.53	0.00042
2582.19	0.00012				2582.19	0.00037				2582.19	0.00042
2580.86	0.00012				2580.86	0.00037				2580.86	0.00042
2579.53	0.00012				2579.53	0.00037				2579.53	0.00042
2578.19	0.00012				2578.19	0.00037				2578.19	0.00042
2576.86	0.00012				2576.86	0.00037				2576.86	0.00042
2575.53	0.00012				2575.53	0.00037				2575.53	0.00042
2574.19	0.00012				2574.19	0.00037				2574.19	0.00042
2572.86	0.00012				2572.86	0.00037				2572.86	0.00042
2571.52	0.00012				2571.52	0.00037				2571.52	0.00042
2570.19	0.00012				2570.19	0.00037				2570.19	0.00042
2568.86	0.00012				2568.86	0.00037				2568.86	0.00042
2567.52	0.00012				2567.52	0.00037				2567.52	0.00042
2566.19	0.00012				2566.19	0.00037				2566.19	0.00042
2564.85	0.00012				2564.85	0.00037				2564.85	0.00042
2563.52	0.00012				2563.52	0.00037				2563.52	0.00042
2562.19	0.00012				2562.19	0.00037				2562.19	0.00042
2560.85	0.00012				2560.85	0.00038				2560.85	0.00042
2559.52	0.00012				2559.52	0.00038				2559.52	0.00042
2558.19	0.00012				2558.19	0.00038				2558.19	0.00042
2556.85	0.00012				2556.85	0.00038				2556.85	0.00042
2555.52	0.00012				2555.52	0.00038				2555.52	0.00042
2554.18	0.00012				2554.18	0.00038				2554.18	0.00042
2552.85	0.00012				2552.85	0.00038				2552.85	0.00042
2551.52	0.00012				2551.52	0.00038				2551.52	0.00042
2550.18	0.00012				2550.18	0.00038				2550.18	0.00042
2548.85	0.00012				2548.85	0.00038				2548.85	0.00042
2547.52	0.00012				2547.52	0.00038				2547.52	0.00042
2546.18	0.00012				2546.18	0.00038				2546.18	0.00042
2544.85	0.00012				2544.85	0.00038				2544.85	0.00042
2543.51	0.00012				2543.51	0.00038				2543.51	0.00042
2542.18	0.00012				2542.18	0.00038				2542.18	0.00042
2540.85	0.00012				2540.85	0.00038				2540.85	0.00042
2539.51	0.00012				2539.51	0.00038				2539.51	0.00042
2538.18	0.00012				2538.18	0.00039				2538.18	0.00042
2536.85	0.00012				2536.85	0.00039				2536.85	0.00042
2535.51	0.00012				2535.51	0.00039				2535.51	0.00042
2534.18	0.00012				2534.18	0.00039				2534.18	0.00042
2532.84	0.00012				2532.84	0.00039				2532.84	0.00043
2531.51	0.00012				2531.51	0.00039				2531.51	0.00043
2530.18	0.00012				2530.18	0.00039				2530.18	0.00043
2528.84	0.00012				2528.84	0.00039				2528.84	0.00043
2527.51	0.00012				2527.51	0.00039				2527.51	0.00043
2526.18	0.00012				2526.18	0.00039				2526.18	0.00043
2524.84	0.00012				2524.84	0.00039				2524.84	0.00043
2523.51	0.00012				2523.51	0.00039				2523.51	0.00043
2522.17	0.00012				2522.17	0.00039				2522.17	0.00043
2520.84	0.00012				2520.84	0.00039				2520.84	0.00043
2519.51	0.00012				2519.51	0.00039				2519.51	0.00043
2518.17	0.00012				2518.17	0.0004				2518.17	0.00043
2516.84	0.00012				2516.84	0.0004				2516.84	0.00043
2515.51	0.00012				2515.51	0.0004				2515.51	0.00043
2514.17	0.00012				2514.17	0.0004				2514.17	0.00043
2512.84	0.00012				2512.84	0.0004				2512.84	0.00043
2511.5	0.00012				2511.5	0.0004				2511.5	0.00043
2510.17	0.00012				2510.17	0.0004				2510.17	0.00043
2508.84	0.00012				2508.84	0.0004				2508.84	0.00043
2507.5	0.00012				2507.5	0.0004				2507.5	0.00043
2506.17	0.00012				2506.17	0.0004				2506.17	0.00043
2504.83	0.00012				2504.83	0.0004				2504.83	0.00043
2503.5	0.00012				2503.5	0.0004				2503.5	0.00043
2502.17	0.00012				2502.17	0.0004				2502.17	0.00043
2500.83	0.00012				2500.83	0.00041				2500.83	0.00043
2499.5	0.00012				2499.5	0.00041				2499.5	0.00043
2498.17	0.00012				2498.17	0.00041				2498.17	0.00043
2496.83	0.00012				2496.83	0.00041				2496.83	0.00044
2495.5	0.00012				2495.5	0.00041				2495.5	0.00044
2494.16	0.00012				2494.16	0.00041				2494.16	0.00044
2492.83	0.00012				2492.83	0.00041				2492.83	0.00044
2491.5	0.00012				2491.5	0.00041				2491.5	0.00044
2490.16	0.00012				2490.16	0.00041				2490.16	0.00044
2488.83	0.00012				2488.83	0.00041				2488.83	0.00044
2487.5	0.00012				2487.5	0.00041				2487.5	0.00044
2486.16	0.00012				2486.16	0.00041				2486.16	0.00044
2484.83	0.00012				2484.83	0.00041				2484.83	0.00044
2483.49	0.00012				2483.49	0.00042				2483.49	0.00044
2482.16	0.00012				2482.16	0.00042				2482.16	0.00044
2480.83	0.00012				2480.83	0.00042				2480.83	0.00044
2479.49	0.00012				2479.49	0.00042				2479.49	0.00044
2478.16	0.00012				2478.16	0.00042				2478.16	0.00044
2476.83	0.00012				2476.83	0.00042				2476.83	0.00044
2475.49	0.00012				2475.49	0.00042				2475.49	0.00044
2474.16	0.00012				2474.16	0.00042				2474.16	0.00044
2472.82	0.00012				2472.82	0.00042				2472.82	0.00045
2471.49	0.00012				2471.49	0.00042				2471.49	0.00045
2470.16	0.00012				2470.16	0.00042				2470.16	0.00045
2468.82	0.00012				2468.82	0.00043				2468.82	0.00045
2467.49	0.00012				2467.49	0.00043				2467.49	0.00045
2466.16	0.00012				2466.16	0.00043				2466.16	0.00045
2464.82	0.00012				2464.82	0.00043				2464.82	0.00045
2463.49	0.00012				2463.49	0.00043				2463.49	0.00045
2462.15	0.00012				2462.15	0.00043				2462.15	0.00045
2460.82	0.00012				2460.82	0.00043				2460.82	0.00045
2459.49	0.00012				2459.49	0.00043				2459.49	0.00045
2458.15	0.00012				2458.15	0.00043				2458.15	0.00045
2456.82	0.00012				2456.82	0.00043				2456.82	0.00045
2455.49	0.00012				2455.49	0.00044				2455.49	0.00045
2454.15	0.00012				2454.15	0.00044				2454.15	0.00045
2452.82	0.00012				2452.82	0.00044				2452.82	0.00046
2451.48	0.00012				2451.48	0.00044				2451.48	0.00046
2450.15	0.00012				2450.15	0.00044				2450.15	0.00046
2448.82	0.00012				2448.82	0.00044				2448.82	0.00046
2447.48	0.00012				2447.48	0.00044				2447.48	0.00046
2446.15	0.00012				2446.15	0.00044				2446.15	0.00046
2444.81	0.00013				2444.81	0.00044				2444.81	0.00046
2443.48	0.00013				2443.48	0.00044				2443.48	0.00046
2442.15	0.00013				2442.15	0.00045				2442.15	0.00046
2440.81	0.00013				2440.81	0.00045				2440.81	0.00046
2439.48	0.00013				2439.48	0.00045				2439.48	0.00046
2438.15	0.00013				2438.15	0.00045				2438.15	0.00046
2436.81	0.00013				2436.81	0.00045				2436.81	0.00046
2435.48	0.00013				2435.48	0.00045				2435.48	0.00046
2434.14	0.00013				2434.14	0.00045				2434.14	0.00047
2432.81	0.00013				2432.81	0.00045				2432.81	0.00047
2431.48	0.00013				2431.48	0.00045				2431.48	0.00047
2430.14	0.00013				2430.14	0.00045				2430.14	0.00047
2428.81	0.00013				2428.81	0.00046				2428.81	0.00047
2427.48	0.00013				2427.48	0.00046				2427.48	0.00047
2426.14	0.00013				2426.14	0.00046				2426.14	0.00047
2424.81	0.00013				2424.81	0.00046				2424.81	0.00047
2423.47	0.00013				2423.47	0.00046				2423.47	0.00047
2422.14	0.00013				2422.14	0.00046				2422.14	0.00047
2420.81	0.00013				2420.81	0.00046				2420.81	0.00047
2419.47	0.00013				2419.47	0.00046				2419.47	0.00047
2418.14	0.00013				2418.14	0.00047				2418.14	0.00048
2416.81	0.00013				2416.81	0.00047				2416.81	0.00048
2415.47	0.00013				2415.47	0.00047				2415.47	0.00048
2414.14	0.00013				2414.14	0.00047				2414.14	0.00048
2412.8	0.00013				2412.8	0.00047				2412.8	0.00048
2411.47	0.00013				2411.47	0.00047				2411.47	0.00048
2410.14	0.00013				2410.14	0.00047				2410.14	0.00048
2408.8	0.00013				2408.8	0.00047				2408.8	0.00048
2407.47	0.00013				2407.47	0.00047				2407.47	0.00048
2406.14	0.00013				2406.14	0.00048				2406.14	0.00048
2404.8	0.00013				2404.8	0.00048				2404.8	0.00048
2403.47	0.00013				2403.47	0.00048				2403.47	0.00049
2402.13	0.00013				2402.13	0.00048				2402.13	0.00049
2400.8	0.00013				2400.8	0.00048				2400.8	0.00049
2399.47	0.00013				2399.47	0.00048				2399.47	0.00049
2398.13	0.00013				2398.13	0.00048				2398.13	0.00049
2396.8	0.00013				2396.8	0.00048				2396.8	0.00049
2395.47	0.00013				2395.47	0.00049				2395.47	0.00049
2394.13	0.00013				2394.13	0.00049				2394.13	0.00049
2392.8	0.00014				2392.8	0.00049				2392.8	0.00049
2391.46	0.00014				2391.46	0.00049				2391.46	0.00049
2390.13	0.00014				2390.13	0.00049				2390.13	0.0005
2388.8	0.00014				2388.8	0.00049				2388.8	0.0005
2387.46	0.00014				2387.46	0.00049				2387.46	0.0005
2386.13	0.00014				2386.13	0.0005				2386.13	0.0005
2384.79	0.00014				2384.79	0.0005				2384.79	0.0005
2383.46	0.00014				2383.46	0.0005				2383.46	0.0005
2382.13	0.00014				2382.13	0.0005				2382.13	0.0005
2380.79	0.00014				2380.79	0.0005				2380.79	0.0005
2379.46	0.00014				2379.46	0.0005				2379.46	0.0005
2378.13	0.00014				2378.13	0.0005				2378.13	0.00051
2376.79	0.00014				2376.79	0.0005				2376.79	0.00051
2375.46	0.00014				2375.46	0.00051				2375.46	0.00051
2374.12	0.00014				2374.12	0.00051				2374.12	0.00051
2372.79	0.00014				2372.79	0.00051				2372.79	0.00051
2371.46	0.00014				2371.46	0.00051				2371.46	0.00051
2370.12	0.00014				2370.12	0.00051				2370.12	0.00051
2368.79	0.00014				2368.79	0.00051				2368.79	0.00051
2367.46	0.00014				2367.46	0.00051				2367.46	0.00051
2366.12	0.00014				2366.12	0.00052				2366.12	0.00052
2364.79	0.00014				2364.79	0.00052				2364.79	0.00052
2363.45	0.00014				2363.45	0.00052				2363.45	0.00052
2362.12	0.00014				2362.12	0.00052				2362.12	0.00052
2360.79	0.00014				2360.79	0.00052				2360.79	0.00052
2359.45	0.00014				2359.45	0.00052				2359.45	0.00052
2358.12	0.00014				2358.12	0.00053				2358.12	0.00052
2356.79	0.00014				2356.79	0.00053				2356.79	0.00052
2355.45	0.00014				2355.45	0.00053				2355.45	0.00053
2354.12	0.00014				2354.12	0.00053				2354.12	0.00053
2352.78	0.00015				2352.78	0.00053				2352.78	0.00053
2351.45	0.00015				2351.45	0.00053				2351.45	0.00053
2350.12	0.00015				2350.12	0.00053				2350.12	0.00053
2348.78	0.00015				2348.78	0.00054				2348.78	0.00053
2347.45	0.00015				2347.45	0.00054				2347.45	0.00053
2346.12	0.00015				2346.12	0.00054				2346.12	0.00053
2344.78	0.00015				2344.78	0.00054				2344.78	0.00054
2343.45	0.00015				2343.45	0.00054				2343.45	0.00054
2342.11	0.00015				2342.11	0.00054				2342.11	0.00054
2340.78	0.00015				2340.78	0.00055				2340.78	0.00054
2339.45	0.00015				2339.45	0.00055				2339.45	0.00054
2338.11	0.00015				2338.11	0.00055				2338.11	0.00054
2336.78	0.00015				2336.78	0.00055				2336.78	0.00054
2335.45	0.00015				2335.45	0.00055				2335.45	0.00054
2334.11	0.00015				2334.11	0.00055				2334.11	0.00055
2332.78	0.00015				2332.78	0.00056				2332.78	0.00055
2331.44	0.00015				2331.44	0.00056				2331.44	0.00055
2330.11	0.00015				2330.11	0.00056				2330.11	0.00055
2328.78	0.00015				2328.78	0.00056				2328.78	0.00055
2327.44	0.00015				2327.44	0.00056				2327.44	0.00055
2326.11	0.00015				2326.11	0.00056				2326.11	0.00055
2324.77	0.00015				2324.77	0.00057				2324.77	0.00056
2323.44	0.00015				2323.44	0.00057				2323.44	0.00056
2322.11	0.00015				2322.11	0.00057				2322.11	0.00056
2320.77	0.00016				2320.77	0.00057				2320.77	0.00056
2319.44	0.00016				2319.44	0.00057				2319.44	0.00056
2318.11	0.00016				2318.11	0.00057				2318.11	0.00056
2316.77	0.00016				2316.77	0.00058				2316.77	0.00056
2315.44	0.00016				2315.44	0.00058				2315.44	0.00057
2314.1	0.00016				2314.1	0.00058				2314.1	0.00057
2312.77	0.00016				2312.77	0.00058				2312.77	0.00057
2311.44	0.00016				2311.44	0.00058				2311.44	0.00057
2310.1	0.00016				2310.1	0.00059				2310.1	0.00057
2308.77	0.00016				2308.77	0.00059				2308.77	0.00057
2307.44	0.00016				2307.44	0.00059				2307.44	0.00058
2306.1	0.00016				2306.1	0.00059				2306.1	0.00058
2304.77	0.00016				2304.77	0.00059				2304.77	0.00058
2303.43	0.00016				2303.43	0.0006				2303.43	0.00058
2302.1	0.00016				2302.1	0.0006				2302.1	0.00058
2300.77	0.00016				2300.77	0.0006				2300.77	0.00058
2299.43	0.00016				2299.43	0.0006				2299.43	0.00058
2298.1	0.00016				2298.1	0.0006				2298.1	0.00059
2296.77	0.00016				2296.77	0.0006				2296.77	0.00059
2295.43	0.00016				2295.43	0.00061				2295.43	0.00059
2294.1	0.00017				2294.1	0.00061				2294.1	0.00059
2292.76	0.00017				2292.76	0.00061				2292.76	0.00059
2291.43	0.00017				2291.43	0.00061				2291.43	0.00059
2290.1	0.00017				2290.1	0.00061				2290.1	0.0006
2288.76	0.00017				2288.76	0.00062				2288.76	0.0006
2287.43	0.00017				2287.43	0.00062				2287.43	0.0006
2286.1	0.00017				2286.1	0.00062				2286.1	0.0006
2284.76	0.00017				2284.76	0.00062				2284.76	0.0006
2283.43	0.00017				2283.43	0.00063				2283.43	0.0006
2282.09	0.00017				2282.09	0.00063				2282.09	0.00061
2280.76	0.00017				2280.76	0.00063				2280.76	0.00061
2279.43	0.00017				2279.43	0.00063				2279.43	0.00061
2278.09	0.00017				2278.09	0.00063				2278.09	0.00061
2276.76	0.00017				2276.76	0.00064				2276.76	0.00061
2275.43	0.00017				2275.43	0.00064				2275.43	0.00062
2274.09	0.00017				2274.09	0.00064				2274.09	0.00062
2272.76	0.00017				2272.76	0.00064				2272.76	0.00062
2271.42	0.00017				2271.42	0.00064				2271.42	0.00062
2270.09	0.00018				2270.09	0.00065				2270.09	0.00062
2268.76	0.00018				2268.76	0.00065				2268.76	0.00062
2267.42	0.00018				2267.42	0.00065				2267.42	0.00063
2266.09	0.00018				2266.09	0.00065				2266.09	0.00063
2264.75	0.00018				2264.75	0.00066				2264.75	0.00063
2263.42	0.00018				2263.42	0.00066				2263.42	0.00063
2262.09	0.00018				2262.09	0.00066				2262.09	0.00063
2260.75	0.00018				2260.75	0.00066				2260.75	0.00064
2259.42	0.00018				2259.42	0.00067				2259.42	0.00064
2258.09	0.00018				2258.09	0.00067				2258.09	0.00064
2256.75	0.00018				2256.75	0.00067				2256.75	0.00064
2255.42	0.00018				2255.42	0.00067				2255.42	0.00064
2254.08	0.00018				2254.08	0.00067				2254.08	0.00065
2252.75	0.00018				2252.75	0.00068				2252.75	0.00065
2251.42	0.00018				2251.42	0.00068				2251.42	0.00065
2250.08	0.00019				2250.08	0.00068				2250.08	0.00065
2248.75	0.00019				2248.75	0.00068				2248.75	0.00065
2247.42	0.00019				2247.42	0.00069				2247.42	0.00066
2246.08	0.00019				2246.08	0.00069				2246.08	0.00066
2244.75	0.00019				2244.75	0.00069				2244.75	0.00066
2243.41	0.00019				2243.41	0.00069				2243.41	0.00066
2242.08	0.00019				2242.08	0.0007				2242.08	0.00066
2240.75	0.00019				2240.75	0.0007				2240.75	0.00067
2239.41	0.00019				2239.41	0.0007				2239.41	0.00067
2238.08	0.00019				2238.08	0.0007				2238.08	0.00067
2236.75	0.00019				2236.75	0.00071				2236.75	0.00067
2235.41	0.00019				2235.41	0.00071				2235.41	0.00067
2234.08	0.00019				2234.08	0.00071				2234.08	0.00068
2232.74	0.00019				2232.74	0.00072				2232.74	0.00068
2231.41	0.0002				2231.41	0.00072				2231.41	0.00068
2230.08	0.0002				2230.08	0.00072				2230.08	0.00068
2228.74	0.0002				2228.74	0.00072				2228.74	0.00069
2227.41	0.0002				2227.41	0.00073				2227.41	0.00069
2226.08	0.0002				2226.08	0.00073				2226.08	0.00069
2224.74	0.0002				2224.74	0.00073				2224.74	0.00069
2223.41	0.0002				2223.41	0.00073				2223.41	0.00069
2222.07	0.0002				2222.07	0.00074				2222.07	0.0007
2220.74	0.0002				2220.74	0.00074				2220.74	0.0007
2219.41	0.0002				2219.41	0.00074				2219.41	0.0007
2218.07	0.0002				2218.07	0.00075				2218.07	0.0007
2216.74	0.0002				2216.74	0.00075				2216.74	0.00071
2215.41	0.0002				2215.41	0.00075				2215.41	0.00071
2214.07	0.00021				2214.07	0.00075				2214.07	0.00071
2212.74	0.00021				2212.74	0.00076				2212.74	0.00071
2211.4	0.00021				2211.4	0.00076				2211.4	0.00072
2210.07	0.00021				2210.07	0.00076				2210.07	0.00072
2208.74	0.00021				2208.74	0.00077				2208.74	0.00072
2207.4	0.00021				2207.4	0.00077				2207.4	0.00072
2206.07	0.00021				2206.07	0.00077				2206.07	0.00073
2204.73	0.00021				2204.73	0.00078				2204.73	0.00073
2203.4	0.00021				2203.4	0.00078				2203.4	0.00073
2202.07	0.00021				2202.07	0.00078				2202.07	0.00073
2200.73	0.00021				2200.73	0.00078				2200.73	0.00074
2199.4	0.00021				2199.4	0.00079				2199.4	0.00074
2198.07	0.00022				2198.07	0.00079				2198.07	0.00074
2196.73	0.00022				2196.73	0.00079				2196.73	0.00074
2195.4	0.00022				2195.4	0.0008				2195.4	0.00075
2194.06	0.00022				2194.06	0.0008				2194.06	0.00075
2192.73	0.00022				2192.73	0.0008				2192.73	0.00075
2191.4	0.00022				2191.4	0.00081				2191.4	0.00075
2190.06	0.00022				2190.06	0.00081				2190.06	0.00076
2188.73	0.00022				2188.73	0.00081				2188.73	0.00076
2187.4	0.00022				2187.4	0.00082				2187.4	0.00076
2186.06	0.00022				2186.06	0.00082				2186.06	0.00076
2184.73	0.00023				2184.73	0.00082				2184.73	0.00077
2183.39	0.00023				2183.39	0.00083				2183.39	0.00077
2182.06	0.00023				2182.06	0.00083				2182.06	0.00077
2180.73	0.00023				2180.73	0.00083				2180.73	0.00078
2179.39	0.00023				2179.39	0.00084				2179.39	0.00078
2178.06	0.00023				2178.06	0.00084				2178.06	0.00078
2176.73	0.00023				2176.73	0.00084				2176.73	0.00078
2175.39	0.00023				2175.39	0.00085				2175.39	0.00079
2174.06	0.00023				2174.06	0.00085				2174.06	0.00079
2172.72	0.00023				2172.72	0.00086				2172.72	0.00079
2171.39	0.00024				2171.39	0.00086				2171.39	0.0008
2170.06	0.00024				2170.06	0.00086				2170.06	0.0008
2168.72	0.00024				2168.72	0.00087				2168.72	0.0008
2167.39	0.00024				2167.39	0.00087				2167.39	0.0008
2166.06	0.00024				2166.06	0.00087				2166.06	0.00081
2164.72	0.00024				2164.72	0.00088				2164.72	0.00081
2163.39	0.00024				2163.39	0.00088				2163.39	0.00081
2162.05	0.00024				2162.05	0.00089				2162.05	0.00082
2160.72	0.00024				2160.72	0.00089				2160.72	0.00082
2159.39	0.00025				2159.39	0.00089				2159.39	0.00082
2158.05	0.00025				2158.05	0.0009				2158.05	0.00083
2156.72	0.00025				2156.72	0.0009				2156.72	0.00083
2155.39	0.00025				2155.39	0.00091				2155.39	0.00083
2154.05	0.00025				2154.05	0.00091				2154.05	0.00084
2152.72	0.00025				2152.72	0.00091				2152.72	0.00084
2151.38	0.00025				2151.38	0.00092				2151.38	0.00084
2150.05	0.00025				2150.05	0.00092				2150.05	0.00085
2148.72	0.00025				2148.72	0.00093				2148.72	0.00085
2147.38	0.00026				2147.38	0.00093				2147.38	0.00085
2146.05	0.00026				2146.05	0.00093				2146.05	0.00086
2144.71	0.00026				2144.71	0.00094				2144.71	0.00086
2143.38	0.00026				2143.38	0.00094				2143.38	0.00086
2142.05	0.00026				2142.05	0.00095				2142.05	0.00087
2140.71	0.00026				2140.71	0.00095				2140.71	0.00087
2139.38	0.00026				2139.38	0.00096				2139.38	0.00087
2138.05	0.00026				2138.05	0.00096				2138.05	0.00088
2136.71	0.00027				2136.71	0.00096				2136.71	0.00088
2135.38	0.00027				2135.38	0.00097				2135.38	0.00088
2134.04	0.00027				2134.04	0.00097				2134.04	0.00089
2132.71	0.00027				2132.71	0.00098				2132.71	0.00089
2131.38	0.00027				2131.38	0.00098				2131.38	0.00089
2130.04	0.00027				2130.04	0.00099				2130.04	0.0009
2128.71	0.00027				2128.71	0.00099				2128.71	0.0009
2127.38	0.00028				2127.38	0.001				2127.38	0.0009
2126.04	0.00028				2126.04	0.001				2126.04	0.00091
2124.71	0.00028				2124.71	0.00101				2124.71	0.00091
2123.37	0.00028				2123.37	0.00101				2123.37	0.00092
2122.04	0.00028				2122.04	0.00102				2122.04	0.00092
2120.71	0.00028				2120.71	0.00102				2120.71	0.00092
2119.37	0.00028				2119.37	0.00103				2119.37	0.00093
2118.04	0.00029				2118.04	0.00103				2118.04	0.00093
2116.71	0.00029				2116.71	0.00104				2116.71	0.00094
2115.37	0.00029				2115.37	0.00104				2115.37	0.00094
2114.04	0.00029				2114.04	0.00105				2114.04	0.00094
2112.7	0.00029				2112.7	0.00105				2112.7	0.00095
2111.37	0.00029				2111.37	0.00106				2111.37	0.00095
2110.04	0.00029				2110.04	0.00106				2110.04	0.00095
2108.7	0.0003				2108.7	0.00107				2108.7	0.00096
2107.37	0.0003				2107.37	0.00107				2107.37	0.00096
2106.04	0.0003				2106.04	0.00108				2106.04	0.00097
2104.7	0.0003				2104.7	0.00108				2104.7	0.00097
2103.37	0.0003				2103.37	0.00109				2103.37	0.00098
2102.03	0.0003				2102.03	0.00109				2102.03	0.00098
2100.7	0.00031				2100.7	0.0011				2100.7	0.00098
2099.37	0.00031				2099.37	0.0011				2099.37	0.00099
2098.03	0.00031				2098.03	0.00111				2098.03	0.00099
2096.7	0.00031				2096.7	0.00112				2096.7	0.001
2095.37	0.00031				2095.37	0.00112				2095.37	0.001
2094.03	0.00031				2094.03	0.00113				2094.03	0.00101
2092.7	0.00032				2092.7	0.00113				2092.7	0.00101
2091.36	0.00032				2091.36	0.00114				2091.36	0.00101
2090.03	0.00032				2090.03	0.00115				2090.03	0.00102
2088.7	0.00032				2088.7	0.00115				2088.7	0.00102
2087.36	0.00032				2087.36	0.00116				2087.36	0.00103
2086.03	0.00033				2086.03	0.00116				2086.03	0.00103
2084.69	0.00033				2084.69	0.00117				2084.69	0.00104
2083.36	0.00033				2083.36	0.00118				2083.36	0.00104
2082.03	0.00033				2082.03	0.00118				2082.03	0.00105
2080.69	0.00033				2080.69	0.00119				2080.69	0.00105
2079.36	0.00033				2079.36	0.0012				2079.36	0.00106
2078.03	0.00034				2078.03	0.0012				2078.03	0.00106
2076.69	0.00034				2076.69	0.00121				2076.69	0.00107
2075.36	0.00034				2075.36	0.00122				2075.36	0.00107
2074.02	0.00034				2074.02	0.00122				2074.02	0.00108
2072.69	0.00034				2072.69	0.00123				2072.69	0.00108
2071.36	0.00035				2071.36	0.00124				2071.36	0.00109
2070.02	0.00035				2070.02	0.00124				2070.02	0.00109
2068.69	0.00035				2068.69	0.00125				2068.69	0.0011
2067.36	0.00035				2067.36	0.00126				2067.36	0.0011
2066.02	0.00035				2066.02	0.00126				2066.02	0.00111
2064.69	0.00036				2064.69	0.00127				2064.69	0.00111
2063.35	0.00036				2063.35	0.00128				2063.35	0.00112
2062.02	0.00036				2062.02	0.00128				2062.02	0.00112
2060.69	0.00036				2060.69	0.00129				2060.69	0.00113
2059.35	0.00037				2059.35	0.0013				2059.35	0.00113
2058.02	0.00037				2058.02	0.00131				2058.02	0.00114
2056.69	0.00037				2056.69	0.00131				2056.69	0.00114
2055.35	0.00037				2055.35	0.00132				2055.35	0.00115
2054.02	0.00037				2054.02	0.00133				2054.02	0.00116
2052.68	0.00038				2052.68	0.00134				2052.68	0.00116
2051.35	0.00038				2051.35	0.00135				2051.35	0.00117
2050.02	0.00038				2050.02	0.00135				2050.02	0.00117
2048.68	0.00038				2048.68	0.00136				2048.68	0.00118
2047.35	0.00039				2047.35	0.00137				2047.35	0.00118
2046.02	0.00039				2046.02	0.00138				2046.02	0.00119
2044.68	0.00039				2044.68	0.00139				2044.68	0.0012
2043.35	0.00039				2043.35	0.0014				2043.35	0.0012
2042.01	0.0004				2042.01	0.0014				2042.01	0.00121
2040.68	0.0004				2040.68	0.00141				2040.68	0.00121
2039.35	0.0004				2039.35	0.00142				2039.35	0.00122
2038.01	0.0004				2038.01	0.00143				2038.01	0.00123
2036.68	0.00041				2036.68	0.00144				2036.68	0.00123
2035.35	0.00041				2035.35	0.00145				2035.35	0.00124
2034.01	0.00041				2034.01	0.00146				2034.01	0.00125
2032.68	0.00042				2032.68	0.00147				2032.68	0.00125
2031.34	0.00042				2031.34	0.00148				2031.34	0.00126
2030.01	0.00042				2030.01	0.00149				2030.01	0.00126
2028.68	0.00042				2028.68	0.0015				2028.68	0.00127
2027.34	0.00043				2027.34	0.0015				2027.34	0.00128
2026.01	0.00043				2026.01	0.00151				2026.01	0.00128
2024.67	0.00043				2024.67	0.00152				2024.67	0.00129
2023.34	0.00044				2023.34	0.00153				2023.34	0.0013
2022.01	0.00044				2022.01	0.00154				2022.01	0.0013
2020.67	0.00044				2020.67	0.00155				2020.67	0.00131
2019.34	0.00045				2019.34	0.00157				2019.34	0.00132
2018.01	0.00045				2018.01	0.00158				2018.01	0.00133
2016.67	0.00045				2016.67	0.00159				2016.67	0.00133
2015.34	0.00045				2015.34	0.0016				2015.34	0.00134
2014	0.00046				2014	0.00161				2014	0.00135
2012.67	0.00046				2012.67	0.00162				2012.67	0.00135
2011.34	0.00046				2011.34	0.00163				2011.34	0.00136
2010	0.00047				2010	0.00164				2010	0.00137
2008.67	0.00047				2008.67	0.00165				2008.67	0.00138
2007.34	0.00047				2007.34	0.00167				2007.34	0.00138
2006	0.00048				2006	0.00168				2006	0.00139
2004.67	0.00048				2004.67	0.00169				2004.67	0.0014
2003.33	0.00048				2003.33	0.0017				2003.33	0.00141
2002	0.00049				2002	0.00171				2002	0.00142
2000.67	0.00049				2000.67	0.00173				2000.67	0.00142
1999.33	0.0005				1999.33	0.00174				1999.33	0.00143
1998	0.0005				1998	0.00175				1998	0.00144
1996.67	0.0005				1996.67	0.00176				1996.67	0.00145
1995.33	0.00051				1995.33	0.00178				1995.33	0.00146
1994	0.00051				1994	0.00179				1994	0.00146
1992.66	0.00051				1992.66	0.0018				1992.66	0.00147
1991.33	0.00052				1991.33	0.00182				1991.33	0.00148
1990	0.00052				1990	0.00183				1990	0.00149
1988.66	0.00053				1988.66	0.00185				1988.66	0.0015
1987.33	0.00053				1987.33	0.00186				1987.33	0.00151
1986	0.00054				1986	0.00188				1986	0.00152
1984.66	0.00054				1984.66	0.00189				1984.66	0.00152
1983.33	0.00054				1983.33	0.00191				1983.33	0.00153
1981.99	0.00055				1981.99	0.00192				1981.99	0.00154
1980.66	0.00055				1980.66	0.00194				1980.66	0.00155
1979.33	0.00056				1979.33	0.00195				1979.33	0.00156
1977.99	0.00056				1977.99	0.00197				1977.99	0.00157
1976.66	0.00057				1976.66	0.00198				1976.66	0.00158
1975.33	0.00057				1975.33	0.002				1975.33	0.00159
1973.99	0.00058				1973.99	0.00202				1973.99	0.0016
1972.66	0.00058				1972.66	0.00204				1972.66	0.00161
1971.32	0.00058				1971.32	0.00205				1971.32	0.00162
1969.99	0.00059				1969.99	0.00207				1969.99	0.00163
1968.66	0.00059				1968.66	0.00209				1968.66	0.00164
1967.32	0.0006				1967.32	0.00211				1967.32	0.00165
1965.99	0.0006				1965.99	0.00213				1965.99	0.00166
1964.65	0.00061				1964.65	0.00214				1964.65	0.00167
1963.32	0.00062				1963.32	0.00216				1963.32	0.00168
1961.99	0.00062				1961.99	0.00218				1961.99	0.00169
1960.65	0.00063				1960.65	0.0022				1960.65	0.0017
1959.32	0.00063				1959.32	0.00222				1959.32	0.00171
1957.99	0.00064				1957.99	0.00225				1957.99	0.00172
1956.65	0.00064				1956.65	0.00227				1956.65	0.00173
1955.32	0.00065				1955.32	0.00229				1955.32	0.00174
1953.98	0.00065				1953.98	0.00231				1953.98	0.00176
1952.65	0.00066				1952.65	0.00233				1952.65	0.00177
1951.32	0.00067				1951.32	0.00236				1951.32	0.00178
1949.98	0.00067				1949.98	0.00238				1949.98	0.00179
1948.65	0.00068				1948.65	0.0024				1948.65	0.0018
1947.32	0.00068				1947.32	0.00243				1947.32	0.00181
1945.98	0.00069				1945.98	0.00245				1945.98	0.00183
1944.65	0.0007				1944.65	0.00248				1944.65	0.00184
1943.31	0.0007				1943.31	0.00251				1943.31	0.00185
1941.98	0.00071				1941.98	0.00253				1941.98	0.00186
1940.65	0.00072				1940.65	0.00256				1940.65	0.00187
1939.31	0.00072				1939.31	0.00259				1939.31	0.00189
1937.98	0.00073				1937.98	0.00262				1937.98	0.0019
1936.65	0.00074				1936.65	0.00265				1936.65	0.00191
1935.31	0.00074				1935.31	0.00268				1935.31	0.00193
1933.98	0.00075				1933.98	0.00271				1933.98	0.00194
1932.64	0.00076				1932.64	0.00274				1932.64	0.00195
1931.31	0.00077				1931.31	0.00278				1931.31	0.00197
1929.98	0.00077				1929.98	0.00281				1929.98	0.00198
1928.64	0.00078				1928.64	0.00284				1928.64	0.00199
1927.31	0.00079				1927.31	0.00288				1927.31	0.00201
1925.98	0.0008				1925.98	0.00292				1925.98	0.00202
1924.64	0.0008				1924.64	0.00296				1924.64	0.00204
1923.31	0.00081				1923.31	0.00299				1923.31	0.00205
1921.97	0.00082				1921.97	0.00304				1921.97	0.00207
1920.64	0.00083				1920.64	0.00308				1920.64	0.00208
1919.31	0.00084				1919.31	0.00312				1919.31	0.0021
1917.97	0.00085				1917.97	0.00316				1917.97	0.00211
1916.64	0.00086				1916.64	0.00321				1916.64	0.00213
1915.31	0.00086				1915.31	0.00326				1915.31	0.00214
1913.97	0.00087				1913.97	0.00331				1913.97	0.00216
1912.64	0.00088				1912.64	0.00336				1912.64	0.00217
1911.3	0.00089				1911.3	0.00341				1911.3	0.00219
1909.97	0.0009				1909.97	0.00346				1909.97	0.00221
1908.64	0.00091				1908.64	0.00352				1908.64	0.00222
1907.3	0.00092				1907.3	0.00358				1907.3	0.00224
1905.97	0.00093				1905.97	0.00364				1905.97	0.00226
1904.63	0.00094				1904.63	0.0037				1904.63	0.00227
1903.3	0.00095				1903.3	0.00377				1903.3	0.00229
1901.97	0.00096				1901.97	0.00384				1901.97	0.00231
1900.63	0.00098				1900.63	0.00391				1900.63	0.00233
1899.3	0.00099				1899.3	0.00399				1899.3	0.00235
1897.97	0.001				1897.97	0.00407				1897.97	0.00236
1896.63	0.00101				1896.63	0.00415				1896.63	0.00238
1895.3	0.00102				1895.3	0.00424				1895.3	0.0024
1893.96	0.00103				1893.96	0.00433				1893.96	0.00242
1892.63	0.00105				1892.63	0.00443				1892.63	0.00244
1891.3	0.00106				1891.3	0.00453				1891.3	0.00246
1889.96	0.00107				1889.96	0.00464				1889.96	0.00248
1888.63	0.00108				1888.63	0.00475				1888.63	0.0025
1887.3	0.0011				1887.3	0.00487				1887.3	0.00252
1885.96	0.00111				1885.96	0.005				1885.96	0.00254
1884.63	0.00112				1884.63	0.00514				1884.63	0.00256
1883.29	0.00114				1883.29	0.00528				1883.29	0.00258
1881.96	0.00115				1881.96	0.00543				1881.96	0.00261
1880.63	0.00117				1880.63	0.0056				1880.63	0.00263
1879.29	0.00118				1879.29	0.00578				1879.29	0.00265
1877.96	0.0012				1877.96	0.00597				1877.96	0.00267
1876.63	0.00121				1876.63	0.00617				1876.63	0.00269
1875.29	0.00123				1875.29	0.00639				1875.29	0.00272
1873.96	0.00124				1873.96	0.00663				1873.96	0.00274
1872.62	0.00126				1872.62	0.00689				1872.62	0.00277
1871.29	0.00128				1871.29	0.00717				1871.29	0.00279
1869.96	0.0013				1869.96	0.00748				1869.96	0.00281
1868.62	0.00131				1868.62	0.00782				1868.62	0.00284
1867.29	0.00133				1867.29	0.00819				1867.29	0.00286
1865.96	0.00135				1865.96	0.0086				1865.96	0.00289
1864.62	0.00137				1864.62	0.00905				1864.62	0.00292
1863.29	0.00139				1863.29	0.00956				1863.29	0.00294
1861.95	0.00141				1861.95	0.01013				1861.95	0.00297
1860.62	0.00143				1860.62	0.01076				1860.62	0.003
1859.29	0.00145				1859.29	0.01148				1859.29	0.00302
1857.95	0.00147				1857.95	0.0123				1857.95	0.00305
1856.62	0.00149				1856.62	0.01324				1856.62	0.00308
1855.29	0.00151				1855.29	0.01431				1855.29	0.00311
1853.95	0.00154				1853.95	0.01557				1853.95	0.00314
1852.62	0.00156				1852.62	0.01703				1852.62	0.00317
1851.28	0.00158				1851.28	0.01876				1851.28	0.0032
1849.95	0.00161				1849.95	0.02082				1849.95	0.00323
1848.62	0.00163				1848.62	0.0233				1848.62	0.00326
1847.28	0.00166				1847.28	0.02634				1847.28	0.00329
1845.95	0.00168				1845.95	0.03009				1845.95	0.00333
1844.61	0.00171				1844.61	0.03481				1844.61	0.00336
1843.28	0.00174				1843.28	0.04084				1843.28	0.00339
1841.95	0.00177				1841.95	0.04871				1841.95	0.00343
1840.61	0.0018				1840.61	0.0592				1840.61	0.00346
1839.28	0.00183				1839.28	0.07354				1839.28	0.0035
1837.95	0.00186				1837.95	0.09368				1837.95	0.00353
1836.61	0.00189				1836.61	0.1227				1836.61	0.00357
1835.28	0.00192				1835.28	0.1654				1835.28	0.00361
1833.94	0.00196				1833.94	0.22819				1833.94	0.00364
1832.61	0.00199				1832.61	0.31478				1832.61	0.00368
1831.28	0.00203				1831.28	0.40952				1831.28	0.00372
1829.94	0.00206				1829.94	0.45757				1829.94	0.00376
1828.61	0.0021				1828.61	0.41491				1828.61	0.0038
1827.28	0.00214				1827.28	0.32123				1827.28	0.00384
1825.94	0.00218				1825.94	0.23336				1825.94	0.00388
1824.61	0.00222				1824.61	0.16915				1824.61	0.00393
1823.27	0.00226				1823.27	0.12543				1823.27	0.00397
1821.94	0.00231				1821.94	0.09577				1821.94	0.00402
1820.61	0.00235				1820.61	0.07526				1820.61	0.00406
1819.27	0.0024				1819.27	0.0607				1819.27	0.00411
1817.94	0.00245				1817.94	0.05009				1817.94	0.00415
1816.61	0.00249				1816.61	0.04216				1816.61	0.0042
1815.27	0.00255				1815.27	0.03612				1815.27	0.00425
1813.94	0.0026				1813.94	0.03142				1813.94	0.0043
1812.6	0.00265				1812.6	0.0277				1812.6	0.00435
1811.27	0.00271				1811.27	0.02472				1811.27	0.0044
1809.94	0.00277				1809.94	0.02229				1809.94	0.00445
1808.6	0.00283				1808.6	0.0203				1808.6	0.00451
1807.27	0.00289				1807.27	0.01864				1807.27	0.00456
1805.94	0.00296				1805.94	0.01726				1805.94	0.00462
1804.6	0.00303				1804.6	0.01609				1804.6	0.00468
1803.27	0.0031				1803.27	0.01509				1803.27	0.00473
1801.93	0.00317				1801.93	0.01424				1801.93	0.00479
1800.6	0.00325				1800.6	0.01351				1800.6	0.00485
1799.27	0.00332				1799.27	0.01288				1799.27	0.00492
1797.93	0.00341				1797.93	0.01234				1797.93	0.00498
1796.6	0.00349				1796.6	0.01187				1796.6	0.00504
1795.27	0.00358				1795.27	0.01146				1795.27	0.00511
1793.93	0.00367				1793.93	0.0111				1793.93	0.00518
1792.6	0.00377				1792.6	0.01079				1792.6	0.00525
1791.26	0.00387				1791.26	0.01052				1791.26	0.00532
1789.93	0.00398				1789.93	0.01028				1789.93	0.00539
1788.6	0.00409				1788.6	0.01008				1788.6	0.00546
1787.26	0.0042				1787.26	0.0099				1787.26	0.00554
1785.93	0.00432				1785.93	0.00975				1785.93	0.00561
1784.59	0.00445				1784.59	0.00962				1784.59	0.00569
1783.26	0.00458				1783.26	0.0095				1783.26	0.00577
1781.93	0.00472				1781.93	0.00941				1781.93	0.00586
1780.59	0.00487				1780.59	0.00934				1780.59	0.00594
1779.26	0.00502				1779.26	0.00927				1779.26	0.00603
1777.93	0.00518				1777.93	0.00923				1777.93	0.00612
1776.59	0.00535				1776.59	0.00919				1776.59	0.00621
1775.26	0.00553				1775.26	0.00917				1775.26	0.0063
1773.92	0.00572				1773.92	0.00915				1773.92	0.0064
1772.59	0.00592				1772.59	0.00915				1772.59	0.00649
1771.26	0.00614				1771.26	0.00916				1771.26	0.0066
1769.92	0.00636				1769.92	0.00917				1769.92	0.0067
1768.59	0.0066				1768.59	0.0092				1768.59	0.0068
1767.26	0.00685				1767.26	0.00923				1767.26	0.00691
1765.92	0.00713				1765.92	0.00927				1765.92	0.00702
1764.59	0.00741				1764.59	0.00932				1764.59	0.00714
1763.25	0.00772				1763.25	0.00937				1763.25	0.00726
1761.92	0.00805				1761.92	0.00943				1761.92	0.00738
1760.59	0.0084				1760.59	0.0095				1760.59	0.0075
1759.25	0.00878				1759.25	0.00958				1759.25	0.00763
1757.92	0.00919				1757.92	0.00966				1757.92	0.00776
1756.59	0.00963				1756.59	0.00975				1756.59	0.0079
1755.25	0.0101				1755.25	0.00984				1755.25	0.00803
1753.92	0.01062				1753.92	0.00994				1753.92	0.00818
1752.58	0.01117				1752.58	0.01005				1752.58	0.00833
1751.25	0.01178				1751.25	0.01016				1751.25	0.00848
1749.92	0.01244				1749.92	0.01028				1749.92	0.00863
1748.58	0.01317				1748.58	0.01041				1748.58	0.00879
1747.25	0.01396				1747.25	0.01054				1747.25	0.00896
1745.92	0.01483				1745.92	0.01068				1745.92	0.00913
1744.58	0.0158				1744.58	0.01083				1744.58	0.00931
1743.25	0.01687				1743.25	0.01098				1743.25	0.00949
1741.91	0.01807				1741.91	0.01114				1741.91	0.00968
1740.58	0.01941				1740.58	0.01131				1740.58	0.00987
1739.25	0.02091				1739.25	0.01148				1739.25	0.01008
1737.91	0.0226				1737.91	0.01166				1737.91	0.01028
1736.58	0.02453				1736.58	0.01185				1736.58	0.0105
1735.25	0.02674				1735.25	0.01204				1735.25	0.01072
1733.91	0.02927				1733.91	0.01225				1733.91	0.01095
1732.58	0.0322				1732.58	0.01246				1732.58	0.01119
1731.24	0.03563				1731.24	0.01268				1731.24	0.01144
1729.91	0.03966				1729.91	0.01291				1729.91	0.01169
1728.58	0.04446				1728.58	0.01315				1728.58	0.01196
1727.24	0.05022				1727.24	0.01339				1727.24	0.01224
1725.91	0.05722				1725.91	0.01365				1725.91	0.01252
1724.57	0.06584				1724.57	0.01392				1724.57	0.01282
1723.24	0.07662				1723.24	0.0142				1723.24	0.01313
1721.91	0.09033				1721.91	0.01449				1721.91	0.01345
1720.57	0.10808				1720.57	0.01479				1720.57	0.01378
1719.24	0.13157				1719.24	0.0151				1719.24	0.01413
1717.91	0.1634				1717.91	0.01543				1717.91	0.0145
1716.57	0.20769				1716.57	0.01576				1716.57	0.01487
1715.24	0.271				1715.24	0.01612				1715.24	0.01527
1713.9	0.36364				1713.9	0.01648				1713.9	0.01568
1712.57	0.50042				1712.57	0.01686				1712.57	0.01611
1711.24	0.6951				1711.24	0.01726				1711.24	0.01656
1709.9	0.93139				1709.9	0.01768				1709.9	0.01703
1708.57	1.10464				1708.57	0.01811				1708.57	0.01752
1707.24	1.07031				1707.24	0.01856				1707.24	0.01804
1705.9	0.86184				1705.9	0.01903				1705.9	0.01858
1704.57	0.63242				1704.57	0.01952				1704.57	0.01914
1703.23	0.45595				1703.23	0.02003				1703.23	0.01974
1701.9	0.33441				1701.9	0.02057				1701.9	0.02036
1700.57	0.25225				1700.57	0.02113				1700.57	0.02102
1699.23	0.19592				1699.23	0.02172				1699.23	0.02172
1697.9	0.15635				1697.9	0.02233				1697.9	0.02245
1696.57	0.12783				1696.57	0.02297				1696.57	0.02322
1695.23	0.10678				1695.23	0.02365				1695.23	0.02403
1693.9	0.09092				1693.9	0.02436				1693.9	0.02489
1692.56	0.07875				1692.56	0.0251				1692.56	0.02581
1691.23	0.06927				1691.23	0.02588				1691.23	0.02677
1689.9	0.0618				1689.9	0.0267				1689.9	0.0278
1688.56	0.05587				1688.56	0.02756				1688.56	0.02889
1687.23	0.05113				1687.23	0.02847				1687.23	0.03005
1685.9	0.04734				1685.9	0.02943				1685.9	0.03128
1684.56	0.04431				1684.56	0.03044				1684.56	0.0326
1683.23	0.04192				1683.23	0.03151				1683.23	0.03401
1681.89	0.04006				1681.89	0.03264				1681.89	0.03552
1680.56	0.03867				1680.56	0.03384				1680.56	0.03714
1679.23	0.03767				1679.23	0.0351				1679.23	0.03888
1677.89	0.03705				1677.89	0.03645				1677.89	0.04075
1676.56	0.03677				1676.56	0.03788				1676.56	0.04277
1675.23	0.03682				1675.23	0.03939				1675.23	0.04496
1673.89	0.03719				1673.89	0.04101				1673.89	0.04732
1672.56	0.03789				1672.56	0.04273				1672.56	0.04989
1671.22	0.03893				1671.22	0.04457				1671.22	0.05268
1669.89	0.04034				1669.89	0.04654				1669.89	0.05573
1668.56	0.04216				1668.56	0.04865				1668.56	0.05906
1667.22	0.04443				1667.22	0.05091				1667.22	0.06272
1665.89	0.04723				1665.89	0.05334				1665.89	0.06675
1664.55	0.05064				1664.55	0.05595				1664.55	0.0712
1663.22	0.05478				1663.22	0.05877				1663.22	0.07614
1661.89	0.05982				1661.89	0.06182				1661.89	0.08163
1660.55	0.06595				1660.55	0.06513				1660.55	0.08776
1659.22	0.07346				1659.22	0.06871				1659.22	0.09464
1657.89	0.08272				1657.89	0.07261				1657.89	0.10241
1656.55	0.09427				1656.55	0.07687				1656.55	0.11121
1655.22	0.10883				1655.22	0.08153				1655.22	0.12124
1653.88	0.12747				1653.88	0.08663				1653.88	0.13275
1652.55	0.15174				1652.55	0.09225				1652.55	0.14603
1651.22	0.18396				1651.22	0.09846				1651.22	0.16149
1649.88	0.22774				1649.88	0.10533				1649.88	0.17961
1648.55	0.28873				1648.55	0.11297				1648.55	0.20104
1647.22	0.37594				1647.22	0.1215				1647.22	0.22666
1645.88	0.50364				1645.88	0.13106				1645.88	0.25761
1644.55	0.69241				1644.55	0.14182				1644.55	0.29546
1643.21	0.96244				1643.21	0.15401				1643.21	0.34241
1641.88	1.29531				1641.88	0.16787				1641.88	0.40156
1640.55	1.55151				1640.55	0.18374				1640.55	0.4774
1639.21	1.52159				1639.21	0.20202				1639.21	0.57662
1637.88	1.23447				1637.88	0.22323				1637.88	0.70939
1636.55	0.90695				1636.55	0.24803				1636.55	0.89157
1635.21	0.65197				1635.21	0.27726				1635.21	1.14834
1633.88	0.47567				1633.88	0.31205				1633.88	1.51987
1632.54	0.35634				1632.54	0.3539				1632.54	2.06747
1631.21	0.27445				1631.21	0.40483				1631.21	2.86826
1629.88	0.21683				1629.88	0.46764				1629.88	3.94649
1628.54	0.17519				1628.54	0.54624				1628.54	5.04136
1627.21	0.14432				1627.21	0.64628				1627.21	5.44037
1625.88	0.1209				1625.88	0.77604				1625.88	4.76784
1624.54	0.10276				1624.54	0.94799				1624.54	3.62637
1623.21	0.08847				1623.21	1.18139				1623.21	2.62502
1621.87	0.07701				1621.87	1.50665				1621.87	1.90964
1620.54	0.06771				1620.54	1.97227				1620.54	1.42604
1619.21	0.06006				1619.21	2.65441				1619.21	1.09921
1617.87	0.05371				1617.87	3.66058				1617.87	0.87451
1616.54	0.04837				1616.54	5.0837				1616.54	0.71698
1615.21	0.04386				1615.21	6.77556				1615.21	0.60488
1613.87	0.04002				1613.87	7.93501				1613.87	0.5247
1612.54	0.03672				1612.54	7.57187				1612.54	0.46798
1611.2	0.03388				1611.2	6.04006				1611.2	0.42954
1609.87	0.03142				1609.87	4.42458				1609.87	0.40638
1608.54	0.02928				1608.54	3.20087				1608.54	0.39725
1607.2	0.02743				1607.2	2.36386				1607.2	0.40245
1605.87	0.02581				1605.87	1.8016				1605.87	0.42398
1604.53	0.02441				1604.53	1.42012				1604.53	0.46616
1603.2	0.0232				1603.2	1.15745				1603.2	0.53673
1601.87	0.02216				1601.87	0.9752				1601.87	0.64871
1600.53	0.02127				1600.53	0.85005				1600.53	0.82252
1599.2	0.02054				1599.2	0.76832				1599.2	1.0847
1597.87	0.01995				1597.87	0.72288				1597.87	1.44645
1596.53	0.01951				1596.53	0.71184				1596.53	1.8266
1595.2	0.01921				1595.2	0.73837				1595.2	1.98264
1593.86	0.01906				1593.86	0.81185				1593.86	1.76176
1592.53	0.01909				1592.53	0.94953				1592.53	1.3589
1591.2	0.01931				1591.2	1.17554				1591.2	0.99681
1589.86	0.01975				1589.86	1.50244				1589.86	0.73493
1588.53	0.02047				1588.53	1.86133				1588.53	0.55618
1587.2	0.02153				1587.2	2.02568				1587.2	0.43397
1585.86	0.02304				1585.86	1.82672				1585.86	0.34857
1584.53	0.02515				1584.53	1.43408				1584.53	0.28729
1583.19	0.02809				1583.19	1.07256				1583.19	0.24215
1581.86	0.03221				1581.86	0.80919				1581.86	0.20813
1580.53	0.03805				1580.53	0.62996				1580.53	0.18201
1579.19	0.0465				1579.19	0.5093				1579.19	0.16165
1577.86	0.05894				1577.86	0.42824				1577.86	0.14564
1576.53	0.07748				1576.53	0.37513				1576.53	0.13303
1575.19	0.10458				1575.19	0.34381				1575.19	0.12318
1573.86	0.1402				1573.86	0.33205				1573.86	0.11572
1572.52	0.17342				1572.52	0.34006				1572.52	0.11045
1571.19	0.18028				1571.19	0.36632				1571.19	0.10739
1569.86	0.15398				1569.86	0.39614				1569.86	0.10682
1568.52	0.11669				1568.52	0.39539				1568.52	0.10934
1567.19	0.08557				1567.19	0.34906				1567.19	0.11601
1565.86	0.06363				1565.86	0.28577				1565.86	0.12832
1564.52	0.04876				1564.52	0.23151				1564.52	0.14717
1563.19	0.03863				1563.19	0.19161				1563.19	0.16875
1561.85	0.03159				1561.85	0.16317				1561.85	0.17968
1560.52	0.0266				1560.52	0.14266				1560.52	0.16906
1559.19	0.02304				1559.19	0.12754				1559.19	0.14661
1557.85	0.02052				1557.85	0.1162				1557.85	0.12649
1556.52	0.01884				1556.52	0.10764				1556.52	0.1134
1555.19	0.01792				1555.19	0.10128				1555.19	0.10694
1553.85	0.01774				1553.85	0.09682				1553.85	0.10613
1552.52	0.01819				1552.52	0.09416				1552.52	0.11064
1551.18	0.01864				1551.18	0.09345				1551.18	0.12113
1549.85	0.01795				1549.85	0.0951				1549.85	0.13942
1548.52	0.01594				1548.52	0.09991				1548.52	0.16881
1547.18	0.01364				1547.18	0.1092				1547.18	0.21427
1545.85	0.01174				1545.85	0.12488				1545.85	0.28012
1544.51	0.01032				1544.51	0.1484				1544.51	0.35932
1543.18	0.00926				1543.18	0.17628				1543.18	0.41359
1541.85	0.00845				1541.85	0.19286				1541.85	0.39512
1540.51	0.00782				1540.51	0.18155				1540.51	0.32033
1539.18	0.00731				1539.18	0.15116				1539.18	0.24131
1537.85	0.00688				1537.85	0.12079				1537.85	0.18112
1536.51	0.00652				1536.51	0.09782				1536.51	0.13955
1535.18	0.0062				1535.18	0.08174				1535.18	0.11122
1533.84	0.00593				1533.84	0.07051				1533.84	0.09156
1532.51	0.00569				1532.51	0.06247				1532.51	0.07755
1531.18	0.00548				1531.18	0.05654				1531.18	0.06729
1529.84	0.00529				1529.84	0.05203				1529.84	0.05957
1528.51	0.00511				1528.51	0.0485				1528.51	0.05363
1527.18	0.00496				1527.18	0.04568				1527.18	0.04897
1525.84	0.00481				1525.84	0.04337				1525.84	0.04525
1524.51	0.00468				1524.51	0.04147				1524.51	0.04224
1523.17	0.00457				1523.17	0.03987				1523.17	0.03977
1521.84	0.00446				1521.84	0.03853				1521.84	0.03772
1520.51	0.00436				1520.51	0.03739				1520.51	0.03602
1519.17	0.00426				1519.17	0.03643				1519.17	0.03459
1517.84	0.00418				1517.84	0.03561				1517.84	0.03339
1516.51	0.0041				1516.51	0.03493				1516.51	0.03238
1515.17	0.00403				1515.17	0.03437				1515.17	0.03154
1513.84	0.00396				1513.84	0.03392				1513.84	0.03083
1512.5	0.0039				1512.5	0.03357				1512.5	0.03025
1511.17	0.00385				1511.17	0.03333				1511.17	0.02978
1509.84	0.0038				1509.84	0.03318				1509.84	0.02941
1508.5	0.00375				1508.5	0.03313				1508.5	0.02913
1507.17	0.00371				1507.17	0.03319				1507.17	0.02894
1505.84	0.00367				1505.84	0.03334				1505.84	0.02883
1504.5	0.00364				1504.5	0.03361				1504.5	0.0288
1503.17	0.00361				1503.17	0.034				1503.17	0.02884
1501.83	0.00359				1501.83	0.03452				1501.83	0.02896
1500.5	0.00357				1500.5	0.03519				1500.5	0.02917
1499.17	0.00355				1499.17	0.03601				1499.17	0.02945
1497.83	0.00354				1497.83	0.03703				1497.83	0.02981
1496.5	0.00354				1496.5	0.03825				1496.5	0.03027
1495.17	0.00354				1495.17	0.03973				1495.17	0.03082
1493.83	0.00354				1493.83	0.0415				1493.83	0.03147
1492.5	0.00355				1492.5	0.04364				1492.5	0.03224
1491.16	0.00356				1491.16	0.0462				1491.16	0.03313
1489.83	0.00358				1489.83	0.04931				1489.83	0.03417
1488.5	0.00361				1488.5	0.0531				1488.5	0.03536
1487.16	0.00364				1487.16	0.05776				1487.16	0.03674
1485.83	0.00369				1485.83	0.06355				1485.83	0.03833
1484.49	0.00374				1484.49	0.07086				1484.49	0.04017
1483.16	0.0038				1483.16	0.08022				1483.16	0.0423
1481.83	0.00387				1481.83	0.09247				1481.83	0.04479
1480.49	0.00396				1480.49	0.10886				1480.49	0.04772
1479.16	0.00406				1479.16	0.13135				1479.16	0.05117
1477.83	0.00418				1477.83	0.16296				1477.83	0.05528
1476.49	0.00433				1476.49	0.20808				1476.49	0.06024
1475.16	0.00451				1475.16	0.27134				1475.16	0.06628
1473.82	0.00473				1473.82	0.35136				1473.82	0.07375
1472.49	0.005				1472.49	0.42884				1472.49	0.08314
1471.16	0.00535				1471.16	0.4798				1471.16	0.09519
1469.82	0.00579				1469.82	0.51864				1469.82	0.11098
1468.49	0.00637				1468.49	0.56773				1468.49	0.13221
1467.16	0.00715				1467.16	0.60101				1467.16	0.16155
1465.82	0.00824				1465.82	0.58707				1465.82	0.20324
1464.49	0.0098				1464.49	0.55776				1464.49	0.26371
1463.15	0.01204				1463.15	0.54951				1463.15	0.35094
1461.82	0.01515				1461.82	0.54485				1461.82	0.46718
1460.49	0.01875				1460.49	0.5075				1460.49	0.58516
1459.15	0.02112				1459.15	0.43414				1459.15	0.63371
1457.82	0.0204				1457.82	0.34625				1457.82	0.58091
1456.49	0.0176				1456.49	0.26889				1456.49	0.49189
1455.15	0.01484				1455.15	0.21227				1455.15	0.42924
1453.82	0.01297				1453.82	0.17427				1453.82	0.41061
1452.48	0.01197				1452.48	0.1502				1452.48	0.43126
1451.15	0.01164				1451.15	0.13663				1451.15	0.46816
1449.82	0.01185				1449.82	0.13177				1449.82	0.47904
1448.48	0.01256				1448.48	0.13441				1448.48	0.44732
1447.15	0.01381				1447.15	0.14124				1447.15	0.39801
1445.82	0.01573				1445.82	0.14384				1445.82	0.34837
1444.48	0.01856				1444.48	0.13593				1444.48	0.30722
1443.15	0.02273				1443.15	0.12325				1443.15	0.28275
1441.81	0.02885				1441.81	0.11387				1441.81	0.27733
1440.48	0.03758				1440.48	0.11071				1440.48	0.29077
1439.15	0.04871				1439.15	0.11422				1439.15	0.32451
1437.81	0.05935				1437.81	0.1251				1437.81	0.38349
1436.48	0.064				1436.48	0.14526				1436.48	0.47752
1435.15	0.05966				1435.15	0.17825				1435.15	0.62229
1433.81	0.05065				1433.81	0.22852				1433.81	0.83555
1432.48	0.04304				1432.48	0.29603				1432.48	1.11163
1431.14	0.03917				1431.14	0.36042				1431.14	1.35575
1429.81	0.03917				1429.81	0.37618				1429.81	1.38961
1428.48	0.0427				1428.48	0.32966				1428.48	1.19245
1427.14	0.04863				1427.14	0.26339				1427.14	0.93895
1425.81	0.05407				1425.81	0.2115				1425.81	0.74681
1424.47	0.05688				1424.47	0.18118				1424.47	0.62762
1423.14	0.05863				1423.14	0.16909				1423.14	0.54854
1421.81	0.06025				1421.81	0.16734				1421.81	0.48273
1420.47	0.06087				1420.47	0.16185				1420.47	0.43561
1419.14	0.06216				1419.14	0.14276				1419.14	0.41728
1417.81	0.06776				1417.81	0.11713				1417.81	0.41536
1416.47	0.07936				1416.47	0.09482				1416.47	0.3958
1415.14	0.09354				1415.14	0.0784				1415.14	0.34377
1413.8	0.09988				1413.8	0.06682				1413.8	0.28366
1412.47	0.09182				1412.47	0.05861				1412.47	0.23498
1411.14	0.07769				1411.14	0.05267				1411.14	0.19684
1409.8	0.06737				1409.8	0.04828				1409.8	0.16395
1408.47	0.06409				1408.47	0.04499				1408.47	0.13645
1407.14	0.06727				1407.14	0.04249				1407.14	0.1152
1405.8	0.07293				1405.8	0.04057				1405.8	0.09928
1404.47	0.07283				1404.47	0.03912				1404.47	0.08727
1403.13	0.06283				1403.13	0.03802				1403.13	0.07801
1401.8	0.04898				1401.8	0.03722				1401.8	0.07073
1400.47	0.03717				1400.47	0.03667				1400.47	0.06488
1399.13	0.02864				1399.13	0.03633				1399.13	0.06011
1397.8	0.02273				1397.8	0.03617				1397.8	0.05616
1396.47	0.01858				1396.47	0.03619				1396.47	0.05286
1395.13	0.01561				1395.13	0.03636				1395.13	0.05009
1393.8	0.01342				1393.8	0.03668				1393.8	0.04773
1392.46	0.01176				1392.46	0.03714				1392.46	0.04573
1391.13	0.01048				1391.13	0.03775				1391.13	0.04402
1389.8	0.00948				1389.8	0.03851				1389.8	0.04255
1388.46	0.00867				1388.46	0.03942				1388.46	0.04131
1387.13	0.00801				1387.13	0.04048				1387.13	0.04024
1385.8	0.00748				1385.8	0.04172				1385.8	0.03934
1384.46	0.00703				1384.46	0.04314				1384.46	0.03859
1383.13	0.00666				1383.13	0.04476				1383.13	0.03796
1381.79	0.00635				1381.79	0.04661				1381.79	0.03746
1380.46	0.00609				1380.46	0.04871				1380.46	0.03705
1379.13	0.00587				1379.13	0.05109				1379.13	0.03675
1377.79	0.00569				1377.79	0.05379				1377.79	0.03654
1376.46	0.00553				1376.46	0.05688				1376.46	0.03641
1375.13	0.0054				1375.13	0.0604				1375.13	0.03637
1373.79	0.00529				1373.79	0.06443				1373.79	0.03641
1372.46	0.00521				1372.46	0.06907				1372.46	0.03652
1371.12	0.00514				1371.12	0.07445				1371.12	0.0367
1369.79	0.00508				1369.79	0.08071				1369.79	0.03696
1368.46	0.00504				1368.46	0.08805				1368.46	0.0373
1367.12	0.00502				1367.12	0.09675				1367.12	0.0377
1365.79	0.005				1365.79	0.10714				1365.79	0.03818
1364.45	0.005				1364.45	0.11969				1364.45	0.03874
1363.12	0.00501				1363.12	0.13503				1363.12	0.03938
1361.79	0.00503				1361.79	0.15406				1361.79	0.04009
1360.45	0.00506				1360.45	0.17803				1360.45	0.0409
1359.12	0.0051				1359.12	0.20878				1359.12	0.0418
1357.79	0.00515				1357.79	0.24905				1357.79	0.04279
1356.45	0.00521				1356.45	0.30303				1356.45	0.0439
1355.12	0.00528				1355.12	0.37725				1355.12	0.04512
1353.78	0.00536				1353.78	0.48215				1353.78	0.04646
1352.45	0.00545				1352.45	0.63428				1352.45	0.04795
1351.12	0.00556				1351.12	0.85852				1351.12	0.04959
1349.78	0.00567				1349.78	1.18396				1349.78	0.05141
1348.45	0.00579				1348.45	1.60964				1348.45	0.05344
1347.12	0.00593				1347.12	2.00557				1347.12	0.0557
1345.78	0.00608				1345.78	2.08826				1345.78	0.05823
1344.45	0.00624				1344.45	1.77985				1344.45	0.06109
1343.11	0.00642				1343.11	1.34342				1343.11	0.06434
1341.78	0.00661				1341.78	0.98072				1341.78	0.06808
1340.45	0.00682				1340.45	0.7263				1340.45	0.07241
1339.11	0.00705				1339.11	0.55535				1339.11	0.07752
1337.78	0.0073				1337.78	0.44021				1337.78	0.08363
[truncated: 1,003 more rows]

## Sheet: Fig. 5b
Figure 5b (Theoretical IR by Gaussian calculation)
(1)trans-DMP, Gaussian			(2) cis-DMP, Gaussian			(3) trans-DMP-Fe(OH)3, Gaussian			(4) cis-DMP-Fe2O(OH)4, Gaussian
Wavenumber (cm-1)	Intensity		Wavenumber (cm-1)	Intensity		Wavenumber (cm-1)	Intensity		Wavenumber (cm-1)	Intensity
20	0.8726		20	0.36551		0	0.9413		0	0.52797
22	0.96773		22	0.39134		2	1.00687		2	0.55256
24	1.08057		24	0.42029		4	1.16064		4	0.57924
26	1.21593		26	0.45291		6	1.24904		6	0.60827
28	1.38042		28	0.49522		8	1.35192		8	0.63998
30	1.58325		30	0.53752		10	1.47326		10	0.67477
32	1.83762		32	0.58607		12	1.6186		12	0.71632
34	2.16292		34	0.64224		14	1.79589		14	0.76051
36	2.58854		36	0.70778		16	2.02522		16	0.80799
38	3.16136		38	0.78498		18	2.30781		18	0.86824
40	3.95556		40	0.87689		20	2.71266		20	0.92861
42	5.11287		42	0.98762		22	3.22236		22	0.99741
44	6.84507		44	1.12539		24	3.95027		24	1.07656
46	9.61107		46	1.29323		26	5.04691		26	1.16866
48	14.3032		48	1.50521		28	6.80503		28	1.27723
50	22.642		50	1.77856		30	9.81641		30	1.42152
52	36.6998		52	2.13978		32	15.0855		32	1.58035
54	51.2269		54	2.63117		34	22.9199		34	1.77815
56	47.2864		56	3.32327		36	27.1491		36	2.14907
58	31.3254		58	4.33965		38	21.6391		38	2.48589
60	19.6007		60	5.90901		40	14.8367		40	3.01113
62	13.0464		62	8.47751		42	10.9786		42	3.67621
64	9.45855		64	12.935		44	9.42816		44	4.68944
66	7.48116		66	20.8297		46	9.54678		46	6.33648
68	6.46146		68	32.5302		48	11.2787		48	9.13862
70	6.12089		70	38.5057		50	14.1169		50	13.5575
72	6.40732		72	29.9392		52	14.7194		52	17.4481
74	7.47796		74	19.7905		54	12.2132		54	17.6175
76	9.79617		76	14.3144		56	10.2331		56	17.9149
78	14.2925		78	12.5966		58	9.72095		58	19.0581
80	21.6566		80	12.5732		60	10.4801		60	16.3641
82	27.1367		82	10.7891		62	13.2925		62	12.1654
84	22.4905		84	7.64504		64	17.4327		64	9.6782
86	14.6873		86	5.35658		66	24.384		66	8.82581
88	9.60162		88	3.99421		68	33.1513		68	9.22898
90	6.78811		90	3.17878		70	42.71		70	10.9618
92	5.23622		92	2.67312		72	51.6412		72	14.5083
94	4.38776		94	2.35476		74	46.6167		74	19.5701
96	3.98335		96	2.16064		76	34.0283		76	22.0101
98	3.92596		98	2.05847		78	26.443		78	21.2571
100	4.23858		100	2.03385		80	23.7687		80	22.807
102	5.05242		102	2.08544		82	21.6101		82	26.4083
104	6.71964		104	2.22512		84	18.5041		84	27.6733
106	9.74607		106	2.48374		86	16.8538		86	29.9837
108	13.3809		108	2.92594		88	17.2684		88	37.8925
110	13.2644		110	3.68375		90	19.7675		90	44.4583
112	9.64051		112	5.01732		92	24.0725		92	37.2578
114	6.77425		114	7.29216		94	29.3123		94	26.031
116	5.27137		116	10.0063		96	38.1049		96	19.1853
118	4.6431		118	10.1476		98	53.2852		98	16.2137
120	4.59698		120	7.93194		100	65.7833		100	15.8776
122	5.07668		122	6.33599		102	59.0064		102	17.1361
124	6.23809		124	5.82936		104	43.2866		104	18.0738
126	8.49733		126	6.17384		106	33.0808		106	19.3467
128	12.313		128	7.35453		108	28.925		108	23.6243
130	16.1174		130	9.70094		110	29.0692		110	31.1453
132	15.836		132	14.0391		112	33.1516		112	34.9016
134	13.0168		134	21.6556		114	42.4021		114	29.7321
136	11.2648		136	31.3318		116	58.9767		116	24.6988
138	11.708		138	33.4234		118	79.5979		118	23.9116
140	14.6982		140	27.9401		120	93.307		120	27.6097
142	21.3542		142	25.1991		122	105.689		122	36.2612
144	32.7395		144	23.3484		124	105.057		124	46.0551
146	41.9739		146	18.2088		126	84.5118		126	45.0657
148	35.47		148	13.8101		128	67.8467		128	38.0759
150	23.3313		150	11.9978		130	63.8149		130	35.5938
152	15.6061		152	12.5313		132	72.1042		132	39.5452
154	11.6626		154	15.6566		134	96.0746		134	51.2054
156	8.90615		156	22.0773		136	142.78		136	74.1298
158	6.4889		158	29.2451		138	200.959		138	107.503
160	4.80706		160	29.4244		140	202.979		140	124.737
162	3.73379		162	26.5487		142	148.428		142	115.117
164	3.0313		164	24.2204		144	101.084		144	104.781
166	2.55266		166	18.2681		146	72.0538		146	92.2593
168	2.21697		168	12.1897		148	55.0508		148	87.757
170	1.97874		170	8.39842		150	46.0406		150	93.2247
172	1.8116		172	6.25794		152	42.9343		152	100.955
174	1.70026		174	5.06965		154	44.9465		154	113.044
176	1.63653		176	4.48309		156	53.1424		156	104.128
178	1.61762		178	4.38281		158	71.0401		158	73.6951
180	1.64571		180	4.83636		160	103.373		160	50.0429
182	1.72878		182	6.10477		162	138.136		162	36.7319
184	1.8832		184	8.36554		164	129.901		164	29.8446
186	2.13915		186	9.95029		166	92.5698		166	26.9402
188	2.55203		188	8.25074		168	66.0779		168	26.9771
190	3.22624		190	5.66923		170	53.7508		170	28.3869
192	4.36201		192	4.0324		172	51.3882		172	29.2151
194	6.30995		194	3.21471		174	56.006		174	30.54
196	9.48661		196	2.87206		176	63.2775		176	33.67
198	14.2283		198	2.93448		178	74.2494		178	35.7533
200	18.7216		200	3.46753		180	80.2433		180	36.1046
202	16.6994		202	4.50266		182	67.883		182	39.7004
204	10.9899		204	5.12749		184	53.2974		184	48.8407
206	6.91054		206	4.1813		186	46.5674		186	65.5015
208	4.60031		208	2.91436		188	46.0153		188	89.3814
210	3.28397		210	2.10427		190	45.6658		190	119.283
212	2.49262		212	1.64334		192	42.1494		192	168.77
214	1.99066		214	1.37558		194	39.8458		194	231.212
216	1.62657		216	1.21624		196	40.2663		196	243.084
218	1.40099		218	1.12388		198	43.0252		198	216.922
220	1.24563		220	1.07881		200	47.9254		200	182.882
222	1.1733		222	1.07311		202	55.242		202	132.648
224	1.10601		224	1.10674		204	65.7681		204	96.7774
226	1.06974		226	1.18718		206	80.8088		206	82.8157
228	1.06173		228	1.33222		208	102.89		208	84.5066
230	1.0826		230	1.55411		210	136.539		210	83.4352
232	1.13673		232	1.97067		212	190.397		212	64.9758
234	1.23387		234	2.70051		214	281.695		214	46.0736
236	1.39268		236	4.0179		216	444.027		216	34.319
238	1.64869		238	6.23419		218	722.469		218	27.6224
240	2.0713		240	8.42		220	1038.23		220	23.816
242	2.79766		242	7.63715		222	1003.34		222	21.8768
244	4.04434		244	5.1421		224	677.793		224	21.3767
246	5.8647		246	3.35512		226	425.213		226	22.3422
248	6.82068		248	2.35895		228	286.993		228	25.2679
250	5.96433		250	1.81198		230	218.081		230	31.1436
252	5.34394		252	1.50789		232	180.947		232	39.8118
254	5.89954		254	1.34552		234	153.776		234	45.0511
256	7.94566		256	1.27726		236	139.455		236	45.4166
258	11.0386		258	1.28349		238	123.164		238	51.0517
260	11.5642		260	1.36253		240	94.7175		240	67.8277
262	8.36035		262	1.55689		242	70.8806		242	94.3029
264	5.3899		264	1.84925		244	55.5601		244	106.959
266	3.64176		266	2.34421		246	45.7649		246	96.8367
268	2.66378		268	3.1999		248	39.2088		248	83.196
270	2.08896		270	4.73322		250	34.6484		250	63.3658
272	1.74687		272	7.44683		252	31.4127		252	47.05
274	1.53671		274	11.0683		254	29.1201		254	39.5294
276	1.4102		276	11.8288		256	27.5561		256	38.8365
278	1.34137		278	8.50202		258	26.6081		258	39.7923
280	1.32617		280	5.38249		260	26.1596		260	37.7983
282	1.33782		282	3.55215		262	26.2101		262	34.8631
284	1.38361		284	2.53473		264	26.8127		264	29.5963
286	1.46479		286	1.94872		266	28.0099		266	24.6738
288	1.58618		288	1.59871		268	29.9257		268	22.2685
290	1.75693		290	1.38542		270	32.7688		270	21.632
292	1.98561		292	1.26017		272	36.8825		272	22.433
294	2.30809		294	1.19775		274	42.8387		274	24.66
296	2.76113		296	1.22554		276	51.6227		276	28.667
298	3.40955		298	1.24749		278	65.012		278	35.3946
300	4.37016		300	1.34474		280	86.36		280	46.7931
302	5.85833		302	1.51913		282	122.402		282	66.8747
304	8.29163		304	1.80362		284	185.839		284	102.654
306	12.5069		306	2.29924		286	291.638		286	155.768
308	20.0148		308	3.16723		288	400.679		288	182.726
310	31.9293		310	4.72265		290	387.925		290	142.871
312	40.5044		312	7.20119		292	316.267		292	94.7061
314	33.0627		314	9.0703		294	289.224		294	66.1104
316	20.9181		316	7.62961		296	257.223		296	51.9485
318	13.0232		318	5.13917		298	185.513		298	46.7501
320	8.60634		320	3.51818		300	126.067		300	48.4476
322	6.075		322	2.65698		302	90.995		302	55.3661
324	4.54115		324	2.20119		304	71.1346		304	57.5719
326	3.56114		326	1.98611		306	59.7887		306	49.0927
328	2.90739		328	1.91465		308	53.4877		308	41.0486
330	2.45692		330	1.94745		310	50.5133		310	37.2878
332	2.13972		332	2.07121		312	50.0513		312	36.7413
334	1.91407		334	2.29006		314	51.804		314	38.4857
336	1.75417		336	2.62433		316	55.8421		316	42.2496
338	1.64369		338	3.1151		318	62.5914		318	48.4856
340	1.57215		340	3.83648		320	72.9383		320	58.1477
342	1.53295		342	4.92194		322	88.4966		322	73.3251
344	1.52216		344	6.62068		324	112.102		324	97.7788
346	1.53794		346	9.41973		326	149.335		326	134.54
348	1.58018		348	14.2902		328	210.684		328	171.056
350	1.65046		350	23.0019		330	317.346		330	194.33
352	1.75221		352	36.4752		332	508.481		332	239.261
354	1.89117		354	45.0152		334	813.509		334	342.544
356	2.07618		356	35.7134		336	1042.6		336	503.932
358	2.31993		358	22.4128		338	859.529		338	590.473
360	2.64397		360	13.9643		340	544.083		340	485.383
362	3.06782		362	9.24063		342	337.039		342	372.299
364	3.66347		364	6.51851		344	221.184		344	343.069
366	4.50162		366	4.86138		346	155.036		346	390.024
368	5.7242		368	3.79632		348	115.349		348	445.64
370	7.58989		370	3.0812		350	90.6307		350	417.641
372	10.5965		372	2.58462		352	75.2539		352	392.02
374	15.7389		374	2.23144		354	66.6365		354	455.442
376	24.8944		376	1.97668		356	64.2558		356	618.768
378	39.8947		378	1.7924		358	69.5115		358	738.741
380	53.1455		380	1.66077		360	84.225		360	598.069
382	46.2032		382	1.57022		362	98.0737		362	385.831
384	30.1566		384	1.51333		364	85.7389		364	248.254
386	19.2096		386	1.4855		366	61.4094		366	170.788
388	13.1901		388	1.48432		368	44.2237		368	126.649
390	9.93761		390	1.50911		370	34.0739		370	101.232
392	8.20908		392	1.56091		372	27.9487		372	88.1474
394	7.41545		394	1.64255		374	24.0789		374	85.4233
396	7.31194		396	1.75905		376	21.5852		376	91.0987
398	7.86252		398	1.91841		378	20.0424		378	90.8708
400	9.21949		400	2.13291		380	19.2677		380	73.5958
402	11.8049		402	2.41642		382	18.5793		382	55.8185
404	16.5415		404	2.8084		384	19.4475		384	44.3323
406	25.2525		406	3.35114		386	21.5499		386	37.2471
408	40.1022		408	4.12383		388	25.6432		388	32.6817
410	55.2508		410	5.26538		390	33.2914		390	29.618
412	50.5414		412	7.03265		392	47.5155		392	27.5324
414	33.3793		414	9.92637		394	71.9173		394	26.1363
416	20.8385		416	14.9476		396	96.5708		396	25.3133
418	13.763		418	23.8758		398	88.2906		398	24.9871
420	9.79395		420	37.4396		400	59.9902		400	25.1568
422	7.50169		422	45.3169		402	39.529		402	25.8861
424	6.17059		424	35.5912		404	28.1958		404	27.2802
426	5.47227		426	22.6746		406	22.2285		406	29.7442
428	5.28929		428	14.6691		408	20.4396		408	33.8104
430	5.66763		430	10.2968		410	20.6527		410	40.6981
432	6.85762		432	7.90998		412	23.1959		412	52.1609
434	9.40517		434	6.62417		414	29.4706		414	67.183
436	13.7578		436	6.01237		416	37.1508		416	74.885
438	17.0809		438	5.90843		418	35.5503		418	74.3331
440	14.2332		440	6.26625		420	25.9688		420	81.5305
442	9.32355		442	7.16734		422	18.3852		422	104.501
444	6.05759		444	8.82903		424	13.9355		424	151.517
446	4.19423		446	11.5368		426	11.3337		426	223.51
448	3.09997		448	15.5029		428	9.7241		428	259.458
450	2.41697		450	22.088		430	8.67167		430	204.461
452	1.96658		452	34.3342		432	8.01721		432	139.881
454	1.71		454	53.0754		434	7.52984		434	103.521
456	1.50075		456	62.6943		436	7.21417		436	86.843
458	1.36947		458	47.989		438	7.05808		438	77.6396
460	1.30401		460	29.9057		440	7.09072		440	73.8984
462	1.24084		462	18.7029		442	7.3521		442	79.6073
464	1.09942		464	12.4161		444	7.62149		444	99.0204
466	0.94996		466	8.75452		446	7.33207		446	133.15
468	0.8394		468	6.49012		448	6.77758		448	157.691
470	0.75924		470	5.00866		450	6.17609		450	134.552
472	0.69801		472	3.99193		452	5.96932		452	98.5278
474	0.62454		474	3.26586		454	5.86524		454	76.1107
476	0.58466		476	2.7249		456	5.71964		456	64.8234
478	0.55107		478	2.31852		458	5.72222		458	59.8856
480	0.52238		480	2.00306		460	5.756		460	58.7015
482	0.49764		482	1.75335		462	5.81541		462	60.0631
484	0.47618		484	1.58279		464	5.89745		464	63.4535
486	0.45748		486	1.4195		466	6.00064		466	68.81
488	0.44117		488	1.28471		468	6.12441		468	76.2838
490	0.42693		490	1.17231		470	6.26887		470	86.2982
492	0.4964		492	1.07775		472	6.51733		472	99.5796
494	0.48776		494	1.04667		474	6.73773		474	117.285
496	0.48069		496	0.97961		476	6.95267		476	141.248
498	0.47507		498	0.92239		478	7.19351		478	174.445
500	0.47081		500	0.87343		480	7.4627		480	221.88
502	0.46783		502	0.83147		482	7.76327		482	292.369
504	0.46605		504	0.79551		484	8.09892		484	402.298
506	0.46545		506	0.76475		486	8.47422		486	583.724
508	0.46598		508	0.73855		488	8.8948		488	900.679
510	0.46762		510	0.71639		490	9.36767		490	1464.93
512	0.47036		512	0.69783		492	9.90164		492	2302.97
514	0.4742		514	0.65466		494	10.5079		494	2722.55
516	0.47916		516	0.64304		496	11.2009		496	2073.1
518	0.48526		518	0.63416		498	11.3672		498	1285.44
520	0.49252		520	0.62786		500	12.3126		500	800.408
522	0.50099		522	0.624		502	13.4237		502	529.736
524	0.51072		524	0.6225		504	14.9785		504	373.44
526	0.52179		526	0.62332		506	16.5976		506	278.331
528	0.53426		528	0.62642		508	18.612		508	217.988
530	0.54824		530	0.63182		510	21.1914		510	178.907
532	0.56384		532	0.63957		512	24.6137		512	154.774
534	0.5812		534	0.64975		514	29.3602		514	142.797
536	0.60046		536	0.66249		516	36.3109		516	143.815
538	0.62181		538	0.67795		518	47.1696		518	162.713
540	0.64547		540	0.69633		520	65.3305		520	204.215
542	0.63961		542	0.71792		522	96.8672		522	241.292
544	0.66946		544	0.74304		524	144.691		524	209.545
546	0.7025		546	0.77214		526	174.948		526	148.396
548	0.73913		548	0.80573		528	144.706		528	105.969
550	0.77986		550	0.84448		530	102.167		530	81.1184
552	0.82529		552	0.88924		532	76.7132		532	66.1825
554	0.89259		554	0.94108		534	64.4157		534	56.6888
556	0.9502		556	1.00137		536	59.6273		536	50.3794
558	1.01526		558	1.07193		538	59.3079		538	46.0623
560	1.08914		560	1.15515		540	62.1763		540	43.9678
562	1.1736		562	1.27813		542	67.7984		542	42.1566
564	1.27086		564	1.39828		544	76.2789		544	41.2169
566	1.38385		566	1.54523		546	88.7393		546	41.0655
568	1.51641		568	1.72834		548	105.134		548	41.695
570	1.67379		570	1.96176		550	127.852		550	43.1843
572	1.82931		572	2.26778		552	159.995		552	45.6425
574	2.06189		574	2.6832		554	206.955		554	49.3323
576	2.35188		576	3.27199		556	278.543		556	54.6579
578	2.72228		578	4.15191		558	393.494		558	62.2792
580	3.20955		580	5.55181		560	589.245		560	73.2986
582	3.87447		582	7.89843		562	935.802		562	89.6302
584	4.82399		584	12.0241		564	1502.79		564	114.765
586	6.25775		586	17.9934		566	2048.57		566	155.413
588	8.56708		588	20.7964		568	1990.21		568	224.969
590	12.5084		590	16.5303		570	1465.25		570	348.724
592	19.0977		592	11.7289		572	953.805		572	551.732
594	26.6389		594	9.13018		574	632.485		574	733.821
596	26.6657		596	8.15837		576	431.025		576	647.752
598	20.5973		598	8.26334		578	304.4		578	441.526
600	16.5662		600	9.28979		580	227.127		580	310.393
602	15.775		602	11.4214		582	179.893		582	249.473
604	17.7918		604	15.2631		584	152.388		584	208.166
606	23.1413		606	22.1568		586	140.929		586	168.898
608	33.7595		608	34.6245		588	145.921		588	146.469
610	52.9992		610	54.4127		590	161.53		590	142.709
612	77.7161		612	68.9123		592	154.117		592	156.363
614	80.3272		614	56.6467		594	118.143		594	191.758
616	56.4787		616	36.6266		596	87.3255		596	262.249
618	35.7803		618	23.7542		598	68.2556		598	395.126
620	23.7038		620	16.7161		600	56.2206		600	614.868
622	17.0574		622	12.891		602	48.2886		602	797.585
624	13.314		624	10.8365		604	42.8127		604	680.208
626	11.1915		626	9.8637		606	38.9439		606	447.033
628	10.0655		628	9.66904		608	36.2366		608	295.41
630	9.63783		630	10.1712		610	34.4589		610	218.317
632	9.78793		632	11.4675		612	33.5172		612	173.345
634	10.594		634	13.8817		614	33.4288		614	131.254
636	12.0195		636	18.1309		616	34.4179		616	97.9084
638	14.4152		638	25.6686		618	36.6408		618	76.1175
640	18.3299		640	38.7788		620	41.2365		620	61.9943
642	24.8494		642	56.0598		622	48.6195		622	52.4761
644	36.1631		644	62.0161		624	61.7059		624	45.8392
646	56.4911		646	55.1705		626	85.378		626	41.1277
648	90.7721		648	55.6994		628	126.191		628	37.7945
650	125.885		650	70.0167		630	174.023		630	35.6394
652	117.147		652	85.6821		632	180.525		632	34.2619
654	78.2484		654	73.7283		634	144.668		634	33.7115
656	48.3951		656	48.3323		636	101.943		636	34.0246
658	31.2743		658	30.6816		638	72.8627		638	35.3612
660	21.5582		660	20.6041		640	56.9504		640	38.1938
662	15.7465		662	14.8977		642	48.9185		642	43.0362
664	12.0634		664	11.31		644	45.7043		644	51.2552
666	9.71034		666	8.98019		646	45.7439		646	65.6592
668	8.00824		668	7.39477		648	48.9027		648	91.2996
670	6.78758		670	6.27519		650	55.5742		650	132.005
672	5.88977		672	5.46187		652	67.4482		652	164.596
674	5.27935		674	4.85879		654	88.0258		654	149.169
676	4.77083		676	4.44608		656	124.542		656	127.827
678	4.3839		678	4.10494		658	190.468		658	131.28
680	4.09106		680	3.84873		660	295.837		660	147.41
682	3.87376		682	3.65982		662	374.763		662	133.622
684	3.71974		684	3.52628		664	311.637		664	98.4267
686	3.62146		686	3.44017		666	203.509		666	73.3681
688	3.57526		688	3.39658		668	133.003		668	60.0523
690	3.58122		690	3.39312		670	94.0942		670	53.7839
692	3.64361		692	3.42965		672	72.5201		672	51.7136
694	3.77212		694	3.50843		674	60.3136		674	52.5251
696	3.9846		696	3.63459		676	53.5564		676	55.7392
698	4.31213		698	3.817		678	50.3315		678	61.388
700	4.80931		700	4.07005		680	49.7367		680	69.9287
702	5.57507		702	4.41668		682	51.4596		682	82.3216
704	6.79715		704	4.89405		684	55.6344		684	100.182
706	8.84801		706	5.56414		686	62.7912		686	126.799
708	12.4645		708	6.53491		688	74.4919		688	167.681
710	18.7692		710	8.00429		690	93.2792		690	233.625
712	26.8398		712	10.3551		692	123.17		692	346.198
714	27.9095		714	14.352		694	163.82		694	546.975
716	20.3992		716	21.4069		696	203.152		696	885.572
718	13.7559		718	32.5908		698	256.811		698	1232.84
720	9.94932		720	41.1135		700	367.628		700	1133.36
722	7.89148		722	34.846		702	576.22		702	749.345
724	6.7663		724	23.8229		704	847.791		704	469.008
726	6.15709		726	16.7619		706	877.668		706	314.41
728	5.8568		728	13.078		708	613.128		708	232.355
730	5.7595		730	11.3118		710	379.34		710	182.839
732	5.80989		732	10.6826		712	243.052		712	143.663
734	5.97989		734	10.8772		714	166.5		714	115.676
736	6.25759		736	11.8795		716	121.456		716	98.4635
738	6.64205		738	13.9629		718	93.445		718	88.9265
740	7.1413		740	17.792		720	75.1974		720	85.1557
742	7.7722		742	24.1041		722	62.9021		722	86.5989
744	8.56212		744	30.2782		724	54.4595		724	93.9211
746	9.55266		746	29.1027		726	48.6655		726	109.352
748	10.8065		748	24.3876		728	43.8945		728	137.85
750	12.4201		750	22.0471		730	41.1683		730	189.711
752	14.5474		752	22.3095		732	40.2595		732	283.865
754	17.4469		754	24.6195		734	40.6691		734	432.967
756	21.5636		756	28.9544		736	42.6785		736	548.356
758	27.7845		758	35.8838		738	46.7785		738	507.384
760	37.6281		760	46.7518		740	54.0658		740	404.103
762	52.5588		762	64.2718		742	66.468		742	285.724
764	67.5978		764	93.9147		744	85.0565		744	195.156
766	73.3729		766	146.534		746	102.403		746	143.517
768	81.2932		768	238.437		748	114.645		748	117.221
770	104.814		770	354.399		750	140.482		750	107.072
772	154.379		772	365.071		752	197.508		752	110.118
774	243.605		774	253.461		754	296.705		754	128.677
776	348.243		776	156.321		756	384.44		756	171.317
778	341.197		778	100.023		758	338.497		758	250.662
780	236.026		780	68.6162		760	236.173		760	341.866
782	154.379		782	50.3867		762	170.773		762	327.644
784	112.361		784	39.3803		764	141.541		764	226.78
786	97.2981		786	32.6709		766	136.302		766	148.755
788	103.641		788	28.8421		768	150.989		768	104.536
790	129.358		790	27.3362		770	189.74		770	80.2687
792	148.193		792	28.2773		772	264.864		772	66.9299
794	120.83		794	32.5788		774	386.195		774	60.2179
796	81.0902		796	41.5776		776	535.716		776	58.2437
798	55.2141		798	51.7797		778	702.865		778	60.6348
800	40.5303		800	49.7113		780	729.761		780	68.3357
802	32.1018		802	39.2825		782	526.786		782	84.7242
804	27.1949		804	32.471		784	332.87		784	114.644
806	24.4733		806	30.4957		786	218.416		786	166.665
808	23.3147		808	32.3		788	155.416		788	226.483
810	23.4951		810	37.9196		790	120.646		790	229.402
812	25.0025		812	48.8578		792	102.536		792	194.462
814	28.3803		814	68.832		794	96.635		794	189.96
816	34.4205		816	105.472		796	102.88		796	230.905
818	44.9214		818	166.932		798	125.552		798	288.796
820	63.5325		820	225.481		800	170.687		800	288.817
822	96.8968		822	201.867		802	220.685		802	234.129
824	149.157		824	135.257		804	227.144		804	161.944
826	186.99		826	89.9783		806	215.214		806	108.205
828	164.443		828	68.1386		808	186.187		808	76.4456
830	134.908		830	62.5308		810	130.853		810	57.8343
832	133.619		832	70.1239		812	87.0129		812	46.3906
834	135.012		834	81.7403		814	60.7275		814	38.9293
836	103.964		836	72.732		816	45.0547		816	33.9954
838	67.9227		838	50.0964		818	35.1515		818	30.6367
840	44.8989		840	33.3777		820	28.4972		820	28.3564
842	31.4774		842	23.4858		822	23.7844		822	26.7984
844	23.3298		844	17.5373		824	20.0822		824	25.9155
846	18.0745		846	13.7308		826	17.4207		826	25.5406
848	14.4927		848	11.1425		828	15.3258		828	25.6212
850	11.9372		850	9.29125		830	13.6806		830	26.1426
852	10.152		852	7.91215		832	12.2955		832	27.1443
854	8.70954		854	6.89707		834	11.1394		834	28.6407
856	7.58053		856	6.05962		836	10.161		836	30.7493
858	6.67804		858	5.38372		838	9.32318		838	33.6266
860	5.94365		860	5.0386		840	8.59833		840	37.5164
862	5.51681		862	4.58085		842	8.11563		842	42.8006
864	5.01342		864	4.19523		844	7.56284		844	50.2375
866	4.58806		866	4.21272		846	7.35878		846	60.5525
868	4.55244		868	3.93964		848	6.93069		848	75.648
870	4.24857		870	3.70484		850	6.54864		850	98.737
872	3.98665		872	3.50189		852	6.20618		852	136.298
874	3.74355		874	3.32573		854	5.89802		854	200.137
876	3.54632		876	3.17237		856	5.5882		856	313.863
878	3.37405		878	3.03861		858	5.33701		858	499.835
880	3.22315		880	2.92187		860	5.10902		860	661.373
882	3.09076		882	2.7973		862	4.90165		862	572.882
884	2.97451		884	2.70928		864	4.71271		864	374.06
886	2.87286		886	2.63425		866	3.98488		866	238.623
888	2.78338		888	2.56877		868	3.84101		868	163.576
890	2.70514		890	2.51308		870	3.71021		870	122.082
892	2.63701		892	2.46644		872	3.59134		872	98.6343
894	2.57806		894	2.4283		874	3.48337		874	85.5494
896	2.52749		896	2.39824		876	3.38544		876	79.0824
898	2.48466		898	2.376		878	3.29678		878	77.4612
900	2.44901		900	2.36148		880	3.21674		880	80.0379
902	2.42008		902	2.35472		882	3.14477		882	86.9801
904	2.39752		904	2.35596		884	3.08037		884	99.2908
906	2.38102		906	2.3533		886	3.02312		886	119.159
908	2.37034		908	2.37259		888	2.97268		888	150.845
910	2.36532		910	2.40236		890	2.92876		890	202.651
912	2.36584		912	2.4444		892	2.89112		892	290.983
914	2.37184		914	2.50148		894	2.85956		894	445.514
916	2.38332		916	2.57778		896	2.83397		896	692.075
918	2.40036		918	2.67993		898	2.81427		898	969.028
920	2.4231		920	2.81867		900	2.80046		900	1097.01
922	2.45178		922	3.01227		902	2.79346		902	877.778
924	2.48927		924	3.29346		904	2.79185		904	561.99
926	2.51134		926	3.79484		906	2.77582		906	357.115
928	2.56223		928	4.49894		908	2.7891		908	243.03
930	2.62354		930	5.71544		910	2.81142		910	179.161
932	2.69929		932	7.55928		912	2.8414		912	141.413
934	2.79435		934	10.0939		914	2.86903		914	115.409
936	2.89809		936	10.233		916	2.89461		916	97.2128
938	2.7529		938	7.88454		918	2.71494		918	85.9332
940	2.81281		940	5.93588		920	2.76478		920	79.9232
942	2.89091		942	4.85975		922	2.82422		922	77.9252
944	2.99014		944	4.31006		924	2.89299		924	80.0634
946	4.14478		946	4.04271		926	2.97135		926	86.5806
948	4.30343		948	4.09123		928	3.05987		928	98.8042
950	4.47836		950	4.08335		930	3.15938		930	119.468
952	4.67036		952	4.14081		932	3.27089		932	153.941
954	4.80695		954	4.24682		934	4.08196		934	212.955
956	5.03954		956	4.39248		936	4.15776		936	318.093
958	5.29471		958	4.57343		938	4.33387		938	506.549
960	5.57524		960	4.76544		940	4.11282		940	782.884
962	5.88445		962	5.01468		942	4.33972		942	907.354
964	6.22633		964	5.29973		944	4.5907		944	683.756
966	6.60563		966	5.62366		946	4.86922		946	426.327
968	7.0281		968	5.99077		948	5.17946		948	268.983
970	7.5007		970	7.60909		950	5.52646		950	180.637
972	8.03195		972	8.11193		952	5.91637		952	129.222
974	8.63237		974	8.68094		954	6.35672		954	97.4491
976	9.31737		976	9.32741		956	6.85687		956	76.7271
978	10.0989		978	10.0655		958	7.4286		958	62.6013
980	11.0005		980	10.9132		960	8.08686		960	52.5161
982	12.0494		982	11.7581		962	8.85095		962	45.2438
984	13.282		984	12.9032		964	9.65474		964	39.9435
986	14.6453		986	14.2484		966	10.7173		966	36.0256
988	16.412		988	15.8446		968	11.9163		968	33.1555
990	18.5724		990	17.7609		970	13.4688		970	31.1211
992	21.2638		992	20.092		972	15.4113		972	29.7937
994	24.6308		994	22.9723		974	17.85		974	29.1083
996	29.1238		996	26.5574		976	21.0288		976	29.0566
998	35.2133		998	31.2185		978	25.3239		978	29.6916
1000	43.8297		1000	37.4363		980	31.4015		980	31.1494
1002	56.6924		1002	45.8267		982	40.5108		982	33.699
1004	77.132		1004	57.7332		984	55.0053		984	37.8518
1006	111.702		1006	75.4794		986	78.2294		986	44.581
1008	167.004		1008	103.39		988	106.854		988	55.5773
1010	224.375		1010	148.497		990	118.509		990	71.9665
1012	224.869		1012	213.915		992	116.6		992	87.7465
1014	200.322		1014	287.719		994	129.309		994	95.3931
1016	208.818		1016	385.976		996	168.808		996	110.099
1018	266.48		1018	487.8		998	247.905		998	145.152
1020	379.431		1020	499.827		1000	373.381		1000	211.666
1022	496.059		1022	522.28		1002	491.692		1002	304.588
1024	551.47		1024	620.217		1004	566.493		1004	353.33
1026	623.688		1026	608.879		1006	560.43		1006	356.585
1028	608.662		1028	428.003		1008	406.233		1008	416.838
1030	432.192		1030	269.499		1010	254.877		1010	507.815
1032	272.793		1032	175.804		1012	163.274		1012	454.351
1034	177.917		1034	122.236		1014	111.202		1014	302.047
1036	123.753		1036	90.1085		1016	80.3054		1016	190.291
1038	91.3744		1038	69.7602		1018	60.8869		1018	126.096
1040	70.9292		1040	56.3168		1020	48.0406		1020	89.0676
1042	57.4312		1042	47.2348		1022	39.1793		1022	66.1134
1044	48.2115		1044	40.9464		1024	32.8478		1024	51.6381
1046	41.5794		1046	35.9404		1026	28.1782		1026	41.9224
1048	36.5508		1048	31.6518		1028	24.6734		1028	34.9378
1050	32.8248		1050	28.3849		1030	22.0184		1030	29.5194
1052	30.1331		1052	26.0201		1032	19.9932		1032	25.3726
1054	28.2245		1054	24.3275		1034	18.4474		1034	22.2261
1056	26.9272		1056	23.1504		1036	17.2778		1036	19.8015
1058	26.1313		1058	22.3952		1038	16.4124		1038	17.9047
1060	25.7682		1060	22.031		1040	15.8015		1040	16.4085
1062	25.8166		1062	21.9942		1042	15.4275		1042	15.2283
1064	26.2271		1064	22.3112		1044	15.2359		1044	14.3081
1066	27.0216		1066	23.1283		1046	15.2307		1046	13.637
1068	28.2613		1068	24.3021		1048	15.4087		1048	13.1469
1070	29.925		1070	26.0773		1050	15.8348		1050	12.8584
1072	32.1259		1072	28.6947		1052	16.4108		1052	12.8989
1074	34.9838		1074	32.5881		1054	17.2286		1054	13.0821
1076	38.6829		1076	38.5731		1056	18.35		1056	13.5934
1078	43.5123		1078	48.2532		1058	19.8676		1058	14.4015
1080	49.9091		1080	64.7892		1060	21.7851		1060	16.1124
1082	58.2638		1082	93.0759		1062	23.7228		1062	18.5106
1084	68.0679		1084	129.864		1064	25.6838		1064	23.715
1086	79.4912		1086	138.206		1066	28.2819		1066	33.1355
1088	95.3348		1088	109.199		1068	31.8031		1068	49.2674
1090	118.429		1090	84.0398		1070	36.4537		1070	66.6866
1092	152.608		1092	72.4946		1072	42.5779		1072	63.1386
1094	204.923		1094	70.6015		1074	50.7413		1074	44.4193
1096	289.018		1096	75.9662		1076	61.8559		1076	30.3425
1098	432.185		1098	88.99		1078	77.425		1078	22.4747
1100	687.382		1100	113.119		1080	100.029		1080	18.2064
1102	1121.52		1102	156.235		1082	134.326		1082	15.8848
1104	1588.14		1104	228.438		1084	189.191		1084	14.6926
1106	1489.85		1106	306.425		1086	282.291		1086	14.2399
1108	984.355		1108	300.271		1088	448.007		1088	14.3548
1110	602.205		1110	238.456		1090	731.308		1090	14.995
1112	384.757		1112	201.773		1092	1045.19		1092	16.2216
1114	261.666		1114	198.474		1094	995.895		1094	18.2164
1116	188.163		1116	223.045		1096	662.849		1096	21.3529
1118	141.676		1118	278.169		1098	405.846		1098	26.3628
1120	110.78		1120	378.572		1100	259.248		1100	34.7084
1122	89.4112		1122	559.344		1102	176.436		1102	48.7542
1124	74.1817		1124	886.521		1104	127.155		1104	74.4464
1126	63.1206		1126	1424.1		1106	96.1202		1106	110.093
1128	57.3544		1128	1886.17		1108	75.611		1108	121.754
1130	51.7293		1130	1616.26		1110	61.5389		1110	91.8959
1132	48.0486		1132	1033.83		1112	51.6256		1112	61.6585
1134	45.2363		1134	636.732		1114	44.5472		1114	44.1337
1136	41.9807		1136	415.245		1116	39.5175		1116	34.9936
1138	39.2279		1138	287.81		1118	36.081		1118	30.433
1140	37.6833		1140	211.001		1120	34.018		1120	28.5062
1142	37.6222		1142	162.243		1122	35.169		1122	28.2941
1144	38.312		1144	130.103		1124	36.185		1124	29.3931
1146	40.2023		1146	108.592		1126	39.6156		1126	31.6849
1148	43.6012		1148	94.602		1128	46.7453		1128	35.2479
1150	49.0936		1150	86.8361		1130	56.9845		1130	40.3443
1152	57.7357		1152	85.5998		1132	61.1028		1132	47.4654
1154	71.4711		1154	93.2113		1134	56.4871		1134	57.4478
1156	94.0303		1156	113.423		1136	54.5372		1136	71.7109
1158	132.861		1158	138.783		1138	59.1912		1138	92.8858
1160	202.51		1160	132.12		1140	71.5962		1140	125.223
1162	322.459		1162	97.6204		1142	95.4597		1142	177.628
1164	458.264		1164	70.1594		1144	139.429		1144	267.602
1166	441.57		1166	53.8189		1146	218.887		1146	428.123
1168	298.809		1168	44.2533		1148	333.257		1148	690.995
1170	186.86		1170	38.2769		1150	377.688		1150	924.512
1172	122.697		1172	34.5568		1152	282.45		1152	814.646
1174	86.5093		1174	32.4378		1154	177.795		1154	551.178
1176	65.0086		1176	31.9264		1156	114.555		1156	353.26
1178	51.5502		1178	33.1999		1158	79.221		1158	229.701
1180	42.8284		1180	35.3716		1160	58.7952		1160	157.97
1182	36.9982		1182	36.234		1162	46.354		1162	116.155
1184	33.4728		1184	37.2775		1164	38.7699		1164	91.975
1186	30.7978		1186	40.0335		1166	33.3461		1166	78.8071
1188	27.3823		1188	39.1779		1168	29.2813		1168	73.1144
1190	24.6879		1190	32.9807		1170	26.019		1170	68.8722
1192	22.7994		1192	27.8576		1172	23.3104		1172	57.3248
1194	21.5303		1194	25.0735		1174	21.3836		1174	48.3716
1196	20.6995		1196	23.8646		1176	20.1961		1176	43.9976
1198	20.2045		1198	23.7134		1178	19.5543		1178	42.5886
1200	19.9941		1200	24.2102		1180	19.0717		1180	40.2763
1202	20.0475		1202	24.7084		1182	18.6035		1182	37.0664
1204	20.3714		1204	25.3828		1184	18.4486		1184	34.4382
1206	21.0139		1206	26.8424		1186	18.7078		1186	31.2785
1208	22.0708		1208	29.3826		1188	19.4104		1188	28.9073
1210	23.7155		1210	33.4262		1190	20.6582		1190	28.0126
1212	26.2794		1212	39.8634		1192	22.6836		1192	28.4353
1214	30.4103		1214	50.4387		1194	25.9528		1194	30.1821
1216	37.3376		1216	67.8423		1196	31.3785		1196	33.6263
1218	48.6377		1218	91.8642		1198	40.5116		1198	39.6873
1220	62.0162		1220	115.453		1200	53.9182		1200	50.2089
1222	69.7364		1222	148.927		1202	65.4292		1202	67.8881
1224	78.2341		1224	194.696		1204	74.3726		1204	91.242
1226	85.749		1226	192.585		1206	93.5591		1206	110.573
1228	74.0729		1228	138.389		1208	113.314		1208	137.84
1230	56.3625		1230	93.5369		1210	99.8284		1210	184.752
1232	45.27		1232	68.0069		1212	70.4081		1212	200.222
1234	39.6915		1234	54.1118		1214	50.2813		1214	150.012
1236	37.2375		1236	46.4448		1216	39.1969		1216	97.9568
1238	36.5761		1238	42.2561		1218	33.1813		1218	66.6338
1240	37.0566		1240	40.1721		1220	29.8992		1220	49.075
1242	38.3678		1242	39.4856		1222	28.1799		1222	38.8557
1244	40.368		1244	39.8254		1224	27.4322		1224	32.5982
1246	43.0192		1246	40.9332		1226	27.3428		1226	28.6051
1248	46.3386		1248	42.8707		1228	27.7424		1228	25.989
1250	50.3949		1250	45.5627		1230	28.5403		1230	24.2605
1252	55.3041		1252	49.0671		1232	29.6916		1232	23.0981
1254	61.2352		1254	53.5027		1234	31.1816		1234	22.4056
1256	68.4245		1256	59.0602		1236	33.0176		1236	22.0368
1258	77.1984		1258	66.0256		1238	35.2251		1238	21.9227
1260	88.0108		1260	74.822		1240	37.8473		1240	22.0182
1262	101.502		1262	86.0841		1242	40.9466		1242	22.2947
1264	118.592		1264	100.788		1244	44.6082		1244	22.734
1266	139.635		1266	120.492		1246	48.9459		1246	23.3264
1268	168.732		1268	147.647		1248	54.1118		1248	24.068
1270	208.102		1270	187.151		1250	60.3095		1250	24.96
1272	263.075		1272	247.421		1252	67.8154		1252	26.0083
1274	342.805		1274	345.24		1254	76.3444		1254	27.2227
1276	463.87		1276	512.697		1256	87.7799		1256	28.6177
1278	657.984		1278	789.712		1258	102.209		1258	30.2125
1280	988.378		1280	1089.21		1260	120.767		1260	32.0322
1282	1576.46		1282	1072.17		1262	145.187		1262	34.1082
1284	2563.07		1284	851.994		1264	178.202		1264	36.4807
1286	3552.78		1286	744.658		1266	224.314		1266	39.2003
1288	3237.65		1288	801.331		1268	291.296		1268	42.2615
1290	2136.93		1290	1042.83		1270	393.303		1270	45.8898
1292	1349.58		1292	1559.26		1272	557.565		1272	50.1225
1294	927.701		1294	2403.51		1274	838.488		1274	55.1049
1296	730.905		1296	2966.04		1276	1338.96		1276	61.0347
1298	687.734		1298	2373.34		1278	2161.2		1278	68.1885
1300	757.234		1300	1494.48		1280	2896.26		1280	76.9653
1302	778.348		1302	930.58		1282	2522.77		1282	87.9638
1304	603.048		1304	613.929		1284	1634.8		1284	102.126
1306	410.185		1306	431.014		1286	1024.48		1286	121.017
1308	286.953		1308	319.311		1288	685.996		1288	147.408
1310	213.438		1310	247.641		1290	499.698		1290	186.472
1312	167.74		1312	200.117		1292	396.26		1292	247.734
1314	138.032		1314	168.423		1294	342.676		1294	342.741
1316	118.44		1316	148.383		1296	325.057		1296	448.868
1318	106.236		1318	138.63		1298	340.393		1298	488.56
1320	100.719		1320	140.54		1300	386.912		1300	511.677
1322	103.177		1322	159.379		1302	449.426		1302	615.907
1324	117.318		1324	201.015		1304	545.872		1304	857.023
1326	144.952		1326	241.26		1306	747.192		1306	1300.43
1328	162.565		1328	214.083		1308	1138.07		1308	1839.43
1330	135.91		1330	152.758		1310	1724.18		1310	1858.54
1332	99.203		1332	109.537		1312	1985.06		1312	1388.26
1334	75.9684		1334	85.1197		1314	1498.19		1314	1044.67
1336	63.8852		1336	72.314		1316	942.209		1316	932.953
1338	59.4571		1338	67.7111		1318	605.265		1318	1017.41
1340	62.2267		1340	70.9521		1320	422.629		1320	1300.46
1342	73.1574		1342	81.33		1322	327.044		1322	1716.76
1344	86.8341		1344	84.9483		1324	276.342		1324	2073.6
1346	81.093		1346	69.0224		1326	227.139		1326	2634.79
1348	60.2765		1348	51.1561		1328	173.786		1328	3553.74
1350	44.0888		1350	39.5271		1330	134.06		1330	3706.73
1352	34.4523		1352	32.3238		1332	107.289		1332	2641.14
1354	28.3972		1354	27.6486		1334	88.6543		1334	1641.04
1356	24.3726		1356	24.3254		1336	75.1656		1336	1046.79
1358	21.5019		1358	21.7805		1338	64.7992		1338	709.614
1360	19.3333		1360	19.7709		1340	56.6582		1340	508.871
1362	17.6208		1362	18.1274		1342	50.1096		1342	381.933
1364	16.2219		1364	16.7498		1344	44.7398		1344	297.189
1366	15.0493		1366	15.5717		1346	40.2673		1346	237.99
1368	14.0466		1368	14.5487		1348	36.4935		1348	195.054
1370	13.1758		1370	13.6498		1350	33.2741		1350	163.011
1372	12.4101		1372	12.8524		1352	30.5015		1352	138.349
1374	11.7303		1374	12.2404		1354	28.1185		1354	118.995
1376	11.1218		1376	11.6016		1356	26.0135		1356	103.522
1378	10.5737		1378	11.0242		1358	24.1609		1358	91.2749
1380	10.0816		1380	10.4795		1360	22.5211		1360	80.9285
1382	9.61355		1382	10.0024		1362	21.0461		1362	72.3034
1384	9.20186		1384	9.56636		1364	19.743		1364	65.0363
1386	8.82491		1386	9.05872		1366	18.574		1366	58.8317
1388	8.44513		1388	8.69458		1368	17.5215		1368	53.5313
1390	8.12776		1390	8.35981		1370	16.5144		1370	48.9514
1392	7.83548		1392	8.05165		1372	15.6547		1372	44.8554
1394	7.56602		1394	7.76773		1374	14.8743		1374	41.3718
1396	7.31745		1396	7.50602		1376	14.1644		1376	38.3068
1398	7.0881		1398	7.26474		1378	13.5173		1378	35.5973
1400	6.87654		1400	7.04239		1380	12.9268		1380	33.1913
1402	6.68152		1402	6.83763		1382	12.3873		1382	31.0465
1404	6.50201		1404	6.64935		1384	11.894		1384	29.1279
1406	6.33708		1406	6.47654		1386	11.443		1386	27.4064
1408	6.18597		1408	6.31839		1388	11.0306		1388	25.8575
1410	6.04803		1410	6.17418		1390	10.6538		1390	24.4607
1412	5.92273		1412	6.04333		1392	10.3099		1392	23.1986
1414	5.80963		1414	5.92535		1394	9.99678		1394	22.0566
1416	5.7084		1416	5.81988		1396	9.71244		1396	21.0221
1418	5.61881		1418	5.72664		1398	9.45529		1398	20.0844
1420	5.54073		1420	5.64547		1400	9.22397		1400	19.2345
1422	5.47411		1422	5.57632		1402	9.01739		1402	18.4647
1424	5.41902		1424	5.51921		1404	8.83472		1404	17.7682
1426	5.37563		1426	5.47432		1406	8.67535		1406	17.1396
1428	5.34421		1428	5.44191		1408	8.5389		1408	16.5741
1430	5.32517		1430	5.42241		1410	8.42523		1410	16.0681
1432	5.31906		1432	5.41636		1412	8.33446		1412	15.6183
1434	5.32658		1434	5.42452		1414	8.26695		1414	15.2225
1436	5.34863		1436	5.44779		1416	8.22336		1416	14.8791
1438	5.3863		1438	5.48736		1418	8.20467		1418	14.5871
1440	5.44094		1440	5.54464		1420	8.21222		1420	14.3465
1442	5.5142		1442	5.04317		1422	8.24776		1422	14.1578
1444	5.60811		1444	5.15569		1424	8.31356		1424	14.0228
1446	5.72512		1446	5.29205		1426	8.41248		1426	13.9441
1448	3.66354		1448	5.4556		1428	8.54814		1428	13.9257
1450	3.89008		1450	5.65046		1430	8.72505		1430	13.9733
1452	4.14908		1452	5.88179		1432	8.9489		1432	14.0947
1454	4.44633		1454	6.1561		1434	9.22687		1434	14.3005
1456	4.78907		1456	4.66923		1436	9.56805		1436	14.6048
1458	5.18644		1458	5.10116		1438	9.98414		1438	16.0083
1460	5.65015		1460	5.60734		1440	10.4903		1440	16.6009
1462	5.85295		1462	6.2064		1442	9.33803		1442	17.3773
1464	6.50823		1464	6.92354		1444	10.1338		1444	18.3916
1466	7.29182		1466	7.79364		1446	11.1013		1446	19.7237
1468	8.24081		1468	8.8663		1448	12.2915		1448	21.4947
1470	9.40742		1470	10.2645		1450	13.7782		1450	23.8959
1472	10.8674		1472	11.9993		1452	15.7978		1452	27.2428
1474	12.7759		1474	14.2948		1454	18.2715		1454	32.0836
1476	15.2297		1476	17.4426		1456	21.6025		1456	40.1258
1478	18.5623		1478	21.9559		1458	26.275		1458	51.7803
1480	23.284		1480	28.7811		1460	33.1778		1460	71.7428
1482	30.3333		1482	39.6372		1462	43.9567		1462	105.413
1484	41.4745		1484	56.8261		1464	61.5763		1464	151.971
1486	59.5067		1486	81.038		1466	87.2577		1466	181.729
1488	84.4288		1488	112.171		1468	108.828		1468	169.915
1490	105.128		1490	136.124		1470	118.615		1470	147.108
1492	123.068		1492	132.71		1472	130.894		1472	116.341
1494	152.493		1494	129.203		1474	155.784		1474	89.9802
1496	196.219		1496	147.231		1476	189.796		1476	77.6969
1498	244.442		1498	163.272		1478	242.956		1478	77.2815
1500	233.219		1500	161.128		1480	290.894		1480	87.885
1502	181.401		1502	158.224		1482	311.199		1482	112.98
1504	155.085		1504	137.58		1484	329.696		1484	161.404
1506	169.17		1506	117.777		1486	321.582		1486	224.093
1508	225.323		1508	121.997		1488	266.526		1488	258.713
1510	289.233		1510	155.591		1490	225.906		1490	270.186
1512	260.692		1512	206.573		1492	236.571		1492	276.164
1514	173.033		1514	218.556		1494	268.158		1494	226.244
1516	108.727		1516	171.937		1496	235.19		1496	162.153
1518	71.7731		1518	116.855		1498	160.32		1498	124.345
1520	50.4157		1520	82.8267		1500	106.321		1500	109.335
1522	37.3645		1522	66.6622		1502	75.3786		1502	110.802
1524	28.9336		1524	62.7293		1504	58.0018		1504	128.382
1526	23.2492		1526	69.9768		1506	48.6239		1506	167.403
1528	19.3265		1528	92.0101		1508	45.0291		1508	231.028
1530	16.6542		1530	133.271		1510	47.1613		1510	291.944
1532	15.0251		1532	170.203		1512	55.017		1512	344.247
1534	14.4794		1534	146.761		1514	59.793		1514	451.023
1536	15.0304		1536	96.2334		1516	49.5776		1516	556.435
1538	15.2057		1538	61.3245		1518	36.105		1518	476.694
1540	12.921		1540	41.3746		1520	27.2444		1520	312.346
1542	10.1186		1542	29.7368		1522	21.9661		1522	199.456
1544	8.16297		1544	22.5205		1524	18.6844		1524	135.508
1546	6.87675		1546	17.7673		1526	16.5173		1526	98.7399
1548	5.97932		1548	14.4714		1528	15.0136		1528	76.4185
1550	5.31157		1550	12.0874		1530	13.9335		1530	62.136
1552	4.78985		1552	10.3026		1532	13.1415		1532	52.6042
1554	4.36793		1554	8.92848		1534	12.5564		1534	46.046
1556	4.01842		1556	7.8458		1536	12.1271		1536	41.4482
1558	3.72396		1558	6.97642		1538	11.8201		1538	38.2048
1560	3.47291		1560	6.26732		1540	11.6126		1540	35.9391
1562	3.25709		1562	5.68146		1542	13.1729		1542	34.4091
1564	3.07053		1564	6.66768		1544	13.1649		1544	33.4566
1566	2.90877		1566	6.29348		1546	13.2234		1546	32.9772
1568	2.7684		1568	5.98366		1548	13.343		1548	32.9028
1570	4.43749		1570	5.72743		1550	13.5203		1550	33.1915
1572	4.37856		1572	5.51657		1552	13.7532		1552	33.8206
1574	4.33652		1574	5.34477		1554	14.041		1554	34.7838
1576	5.75405		1576	5.20721		1556	14.384		1556	36.0887
1578	5.77951		1578	5.10023		1558	14.7837		1558	37.7569
1580	5.8208		1580	5.02111		1560	15.2423		1560	39.8252
1582	5.87773		1582	4.9679		1562	15.7631		1562	42.3473
1584	5.95036		1584	6.65091		1564	16.3508		1564	45.3987
1586	6.039		1586	6.69002		1566	17.0108		1566	49.0827
1588	6.14425		1588	6.75488		1568	17.7502		1568	53.5406
1590	6.26702		1590	6.84625		1570	18.5777		1570	58.9665
1592	6.40858		1592	6.96563		1572	19.5039		1572	65.6312
1594	6.57062		1594	7.11539		1574	20.5419		1574	73.9193
1596	6.75536		1596	7.29901		1576	21.7079		1576	84.3904
1598	6.96573		1598	7.52139		1578	23.0219		1578	97.8826
1600	7.20554		1600	7.78934		1580	24.5092		1580	115.694
1602	7.4798		1602	8.11238		1582	26.2019		1582	139.919
1604	7.79522		1604	8.5039		1584	28.1416		1584	174.091
1606	8.16083		1606	8.98313		1586	30.3834		1586	224.498
1608	8.5891		1608	9.57818		1588	33.0014		1588	302.968
1610	9.0976		1610	10.3315		1590	36.0985		1590	432.86
1612	9.71175		1612	11.309		1592	39.8222		1592	660.041
1614	10.4695		1614	12.6179		1594	44.3923		1594	1051.6
1616	11.4298		1616	14.4398		1596	50.1508		1596	1533.46
1618	12.6874		1618	17.0996		1598	57.6589		1598	1566.18
1620	14.4033		1620	21.2112		1600	67.8929		1600	1122.09
1622	16.8647		1622	27.9908		1602	82.6606		1602	757.117
1624	20.6157		1624	39.8245		1604	105.484		1604	570.262
1626	26.7332		1626	60.1202		1606	143.087		1606	504.832
1628	37.3051		1628	84.4843		1608	203.863		1608	532.29
1630	55.0461		1630	84.8237		1610	269.632		1610	664.485
1632	74.6511		1632	61.4251		1612	268.178		1612	935.666
1634	72.5004		1634	42.3089		1614	221.516		1614	1247.46
1636	53.725		1636	31.7474		1616	195.107		1616	1194.87
1638	39.9458		1638	26.4064		1618	196.02		1618	870.397
1640	33.3354		1640	24.0388		1620	220.182		1620	642.169
1642	31.4336		1642	23.652		1622	270.634		1622	551.745
1644	33.0617		1644	25.0356		1624	360.99		1624	570.03
1646	38.5435		1646	28.6412		1626	517.446		1626	686.397
1648	49.8816		1648	35.8502		1628	744.193		1628	821.972
1650	70.9197		1650	48.9662		1630	881.928		1630	797.154
1652	101.11		1652	66.7315		1632	820.068		1632	714.898
1654	112.12		1654	70.907		1634	793.932		1634	733.604
1656	86.7976		1656	55.2195		1636	931.843		1636	892.646
1658	60.1773		1658	40.4406		1638	1299.94		1638	1251.14
1660	44.3708		1660	32.0834		1640	2016.38		1640	1937.83
1662	35.9851		1662	27.781		1642	3004.36		1642	2985.17
1664	31.5143		1664	25.6184		1644	3225.8		1644	3523.06
1666	29.1913		1666	24.7389		1646	2302.27		1646	2697.02
1668	28.1365		1668	24.6152		1648	1422.27		1648	1681.2
1670	27.8957		1670	25.0058		1650	902.022		1650	1051.46
1672	28.0724		1672	25.7859		1652	609.845		1652	697.633
1674	28.8621		1674	26.8153		1654	438.263		1654	491.134
1676	30.0303		1676	28.1746		1656	331.49		1656	363.268
1678	31.5466		1678	29.8839		1658	261.853		1658	279.444
1680	33.4057		1680	31.9065		1660	214.605		1660	221.788
1682	35.6213		1682	34.2727		1662	181.687		1662	180.515
1684	38.224		1684	37.0282		1664	158.437		1664	149.976
1686	41.2601		1686	40.2355		1666	142.061		1666	126.742
1688	44.7937		1688	43.9777		1668	130.852		1668	108.648
1690	48.9099		1690	48.3644		1670	123.776		1670	94.1944
1692	53.7194		1692	53.5398		1672	120.257		1672	82.5782
1694	59.3665		1694	59.5991		1674	120.042		1674	73.0493
1696	66.0399		1696	66.9974		1676	123.261		1676	65.1302
1698	73.9887		1698	75.9905		1678	130.299		1678	58.1627
1700	83.5426		1700	87.0754		1680	141.994		1680	52.5168
1702	95.1632		1702	100.965		1682	159.797		1682	47.6792
1704	109.475		1704	118.709		1684	186.156		1684	43.5004
1706	127.368		1706	141.908		1686	225.238		1686	39.8641
1708	150.136		1708	173.09		1688	284.372		1688	36.6789
1710	179.715		1710	216.428		1690	377.068		1690	33.8718
1712	219.106		1712	279.157		1692	529.518		1692	31.3844
1714	273.147		1714	374.536		1694	794.191		1694	29.169
1716	350.009		1716	528.22		1696	1268.85		1696	27.1867
1718	464.234		1718	791.378		1698	2035.22		1698	25.4054
1720	643.197		1720	1256.69		1700	2647.08		1700	23.7983
1722	940.713		1722	1979.28		1702	2218.35		1702	22.343
1724	1459.42		1724	2468.91		1704	1409.23		1704	21.0207
1726	2322.75		1726	2019.74		1706	869.159		1706	19.8153
1728	3243.05		1728	1344.21		1708	565.625		1708	18.7134
1730	3248.62		1730	936.922		1710	391.374		1710	17.7031
1732	2847.8		1732	751.694		1712	285.334		1712	16.7743
1734	2921.92		1734	712.248		1714	216.957		1714	15.9185
1736	2930.44		1736	798.647		1716	170.606		1716	15.128
1738	2185.79		1738	1047.11		1718	137.846		1718	14.3963
1740	1393.93		1740	1554.2		1720	113.873		1720	13.7176
1742	901.601		1742	2358.84		1722	95.8102		1722	13.0867
1744	617.513		1744	2823.43		1724	81.862		1724	12.4993
1746	446.507		1746	2204.35		1726	70.8623		1726	11.9514
1748	337.295		1748	1386.08		1728	62.0291		1728	11.4394
1750	263.716		1750	870.604		1730	54.8234		1730	10.9603
1752	211.889		1752	579.915		1732	48.8637		1732	10.5112
1754	174.03		1754	410.039		1734	43.8744		1734	10.0897
1756	145.533		1756	304.555		1736	39.6523		1736	9.69343
1758	123.542		1758	235.198		1738	36.0447		1738	9.3205
1760	106.211		1760	187.326		1740	32.9357		1740	8.96906
1762	92.3072		1762	152.929		1742	30.2353		1742	8.63745
1764	80.9799		1764	127.379		1744	27.8732		1744	8.3242
1766	71.6276		1766	107.868		1746	25.7938		1746	8.02796
1768	63.8148		1768	92.6192		1748	23.9526		1748	7.74749
1770	57.2201		1770	80.4637		1750	22.3134		1750	7.4817
1772	51.6021		1772	70.609		1752	20.847		1752	7.22956
1774	46.7764		1774	62.5022		1754	19.5291		1754	6.99013
1776	42.6001		1776	55.7478		1756	18.3398		1756	6.76258
1778	38.9616		1778	50.0569		1758	17.2623		1758	5.58803
1780	35.772		1780	45.2143		1760	16.2826		1760	5.40529
1782	32.9601		1782	41.0572		1762	15.3889		1762	5.23142
1784	30.4685		1784	37.4601		1764	14.5709		1764	5.06585
1786	28.2501		1786	34.3255		1766	13.8202		1766	4.90806
1788	26.2664		1788	31.5763		1768	13.1293		1768	4.75757
1790	24.4852		1790	29.1018		1770	12.4918		1770	4.61393
1792	22.8799		1792	26.9519		1772	11.7796		1772	4.47672
1794	21.388		1794	25.0357		1774	11.2359		1774	4.34558
1796	20.0714		1796	23.3202		1776	10.7309		1776	3.5399
1798	18.8731		1798	21.7779		1778	10.2609		1778	3.43639
1800	17.7792		1800	20.386		1780	9.82265		1780	3.33737
1802	16.778		1802	19.1254		1782	9.41319		1782	3.24257
1804	15.8593		1804	17.9799		1784	9.03001		1784	3.15175
1806	15.0141		1806	16.9356		1786	8.67083		1786	3.0647
1808	14.2349		1808	15.981		1788	8.33363		1788	2.9812
1810	13.515		1810	15.1058		1790	7.64277		1790	2.59586
1812	12.8485		1812	14.3015		1792	7.35342		1792	2.52634
1814	12.1697		1814	13.5252		1794	7.08081		1794	2.45957
1816	11.5966		1816	12.8419		1796	6.82364		1796	2.39542
1818	11.063		1818	12.2096		1798	6.58074		1798	2.33374
1820	10.5655		1820	11.6233		1800	6.35105		1800	2.27441
1822	10.1008		1822	11.0786		1802	6.13359		1802	2.21732
1824	9.66611		1824	10.5717		1804	3.9111		1804	0
1826	9.25894		1826	10.0992		1806	3.76481		1806	0
1828	8.87698		1828	9.65786		1808	3.62658		1808	0
1830	8.5182		1830	9.24509		1810	3.49581		1810	0
1832	8.18075		1832	8.85844		1812	3.37199		1812	0
1834	7.86298		1834	8.49573		1814	3.25464		1814	0
1836	7.56338		1836	8.15502		1816	3.1433		1816	0
1838	7.28059		1838	7.83454		1818	3.03757		1818	0
1840	7.01339		1840	7.53273		1820	2.93709		1820	0
1842	6.76063		1842	7.24814		1822	2.84152		1822	0
1844	6.52131		1844	6.97948		1824	2.75053		1824	0
1846	6.29448		1846	6.72558		1826	2.66384		1826	0
1848	6.07929		1848	6.48538		1828	2.58118		1828	0
1850	5.87495		1850	6.25789		1830	2.50232		1830	0
1852	5.68075		1852	6.04223		1832	2.42701		1832	0
1854	5.49603		1854	5.8376		1834	2.35505		1834	0
1856	5.32018		1856	5.64324		1836	2.28624		1836	0
1858	5.15263		1858	5.45848		1838	2.2204		1838	0
1860	4.99289		1860	5.28269		1840	2.15737		1840	0
1862	4.84046		1862	5.11531		1842	2.09698		1842	0
1864	4.69491		1864	4.95579		1844	2.03909		1844	0
1866	4.55583		1866	4.80366		1846	1.98357		1846	0
1868	4.42284		1868	4.65845		1848	1.93028		1848	0
1870	4.2956		1870	4.51977		1850	1.87911		1850	0
1872	4.17376		1872	4.38721		1852	1.82995		1852	0
1874	4.05705		1874	4.26042		1854	1.78269		1854	0
1876	3.94516		1876	4.13907		1856	1.73724		1856	0
1878	3.83784		1878	4.02286		1858	1.6935		1858	0
1880	3.73484		1880	3.91149		1860	1.6514		1860	0
1882	3.63593		1882	3.8047		1862	0		1862	0
1884	3.5409		1884	2.22696		1864	0		1864	0
1886	3.44955		1886	2.16478		1866	0		1866	0
1888	3.3617		1888	2.10517		1868	0		1868	0
1890	1.54907		1890	2.04798		1870	0		1870	0
1892	1.50969		1892	1.99309		1872	0		1872	0
1894	1.47179		1894	1.94038		1874	0		1874	0
1896	0		1896	1.88974		1876	0		1876	0
1898	0		1898	1.84105		1878	0		1878	0
1900	0		1900	1.79422		1880	0		1880	0
1902	0		1902	1.74915		1882	0		1882	0
1904	0		1904	0		1884	0		1884	0
1906	0		1906	0		1886	0		1886	0
1908	0		1908	0		1888	0		1888	0
1910	0		1910	0		1890	0		1890	0
1912	0		1912	0		1892	0		1892	0
1914	0		1914	0		1894	0		1894	0
1916	0		1916	0		1896	0		1896	0
1918	0		1918	0		1898	0		1898	0
1920	0		1920	0		1900	0		1900	0
1922	0		1922	0		1902	0		1902	0
1924	0		1924	0		1904	0		1904	0
1926	0		1926	0		1906	0		1906	0
1928	0		1928	0		1908	0		1908	0
1930	0		1930	0		1910	0		1910	0
1932	0		1932	0		1912	0		1912	0
1934	0		1934	0		1914	0		1914	0
1936	0		1936	0		1916	0		1916	0
1938	0		1938	0		1918	0		1918	0
1940	0		1940	0		1920	0		1920	0
1942	0		1942	0		1922	0		1922	0
1944	0		1944	0		1924	0		1924	0
1946	0		1946	0		1926	0		1926	0
1948	0		1948	0		1928	0		1928	0
1950	0		1950	0		1930	0		1930	0
1952	0		1952	0		1932	0		1932	0
1954	0		1954	0		1934	0		1934	0
1956	0		1956	0		1936	0		1936	0
1958	0		1958	0		1938	0		1938	0
1960	0		1960	0		1940	0		1940	0
1962	0		1962	0		1942	0		1942	0
1964	0		1964	0		1944	0		1944	0
1966	0		1966	0		1946	0		1946	0
1968	0		1968	0		1948	0		1948	0
1970	0		1970	0		1950	0		1950	0
1972	0		1972	0		1952	0		1952	0
1974	0		1974	0		1954	0		1954	0
1976	0		1976	0		1956	0		1956	0
1978	0		1978	0		1958	0		1958	0
1980	0		1980	0		1960	0		1960	0
1982	0		1982	0		1962	0		1962	0
1984	0		1984	0		1964	0		1964	0
1986	0		1986	0		1966	0		1966	0
1988	0		1988	0		1968	0		1968	0
1990	0		1990	0		1970	0		1970	0
1992	0		1992	0		1972	0		1972	0
1994	0		1994	0		1974	0		1974	0
1996	0		1996	0		1976	0		1976	0
1998	0		1998	0		1978	0		1978	0
2000	0		2000	0		1980	0		1980	0
2002	0		2002	0		1982	0		1982	0
2004	0		2004	0		1984	0		1984	0
2006	0		2006	0		1986	0		1986	0
2008	0		2008	0		1988	0		1988	0
2010	0		2010	0		1990	0		1990	0
2012	0		2012	0		1992	0		1992	0
2014	0		2014	0		1994	0		1994	0
2016	0		2016	0		1996	0		1996	0
2018	0		2018	0		1998	0		1998	0
2020	0		2020	0		2000	0		2000	0
2022	0		2022	0		2002	0		2002	0
2024	0		2024	0		2004	0		2004	0
2026	0		2026	0		2006	0		2006	0
2028	0		2028	0		2008	0		2008	0
2030	0		2030	0		2010	0		2010	0
2032	0		2032	0		2012	0		2012	0
2034	0		2034	0		2014	0		2014	0
2036	0		2036	0		2016	0		2016	0
2038	0		2038	0		2018	0		2018	0
2040	0		2040	0		2020	0		2020	0
2042	0		2042	0		2022	0		2022	0
2044	0		2044	0		2024	0		2024	0
2046	0		2046	0		2026	0		2026	0
2048	0		2048	0		2028	0		2028	0
2050	0		2050	0		2030	0		2030	0
2052	0		2052	0		2032	0		2032	0
2054	0		2054	0		2034	0		2034	0
2056	0		2056	0		2036	0		2036	0
2058	0		2058	0		2038	0		2038	0
2060	0		2060	0		2040	0		2040	0
2062	0		2062	0		2042	0		2042	0
2064	0		2064	0		2044	0		2044	0
2066	0		2066	0		2046	0		2046	0
2068	0		2068	0		2048	0		2048	0
2070	0		2070	0		2050	0		2050	0
2072	0		2072	0		2052	0		2052	0
2074	0		2074	0		2054	0		2054	0
2076	0		2076	0		2056	0		2056	0
2078	0		2078	0		2058	0		2058	0
2080	0		2080	0		2060	0		2060	0
2082	0		2082	0		2062	0		2062	0
2084	0		2084	0		2064	0		2064	0
2086	0		2086	0		2066	0		2066	0
2088	0		2088	0		2068	0		2068	0
2090	0		2090	0		2070	0		2070	0
2092	0		2092	0		2072	0		2072	0
2094	0		2094	0		2074	0		2074	0
2096	0		2096	0		2076	0		2076	0
2098	0		2098	0		2078	0		2078	0
2100	0		2100	0		2080	0		2080	0
2102	0		2102	0		2082	0		2082	0
2104	0		2104	0		2084	0		2084	0
2106	0		2106	0		2086	0		2086	0
2108	0		2108	0		2088	0		2088	0
2110	0		2110	0		2090	0		2090	0
2112	0		2112	0		2092	0		2092	0
2114	0		2114	0		2094	0		2094	0
2116	0		2116	0		2096	0		2096	0
2118	0		2118	0		2098	0		2098	0
2120	0		2120	0		2100	0		2100	0
2122	0		2122	0		2102	0		2102	0
2124	0		2124	0		2104	0		2104	0
2126	0		2126	0		2106	0		2106	0
2128	0		2128	0		2108	0		2108	0
2130	0		2130	0		2110	0		2110	0
2132	0		2132	0		2112	0		2112	0
2134	0		2134	0		2114	0		2114	0
2136	0		2136	0		2116	0		2116	0
2138	0		2138	0		2118	0		2118	0
2140	0		2140	0		2120	0		2120	0
2142	0		2142	0		2122	0		2122	0
2144	0		2144	0		2124	0		2124	0
2146	0		2146	0		2126	0		2126	0
2148	0		2148	0		2128	0		2128	0
2150	0		2150	0		2130	0		2130	0
2152	0		2152	0		2132	0		2132	0
2154	0		2154	0		2134	0		2134	0
2156	0		2156	0		2136	0		2136	0
2158	0		2158	0		2138	0		2138	0
2160	0		2160	0		2140	0		2140	0
2162	0		2162	0		2142	0		2142	0
2164	0		2164	0		2144	0		2144	0
2166	0		2166	0		2146	0		2146	0
2168	0		2168	0		2148	0		2148	0
2170	0		2170	0		2150	0		2150	0
2172	0		2172	0		2152	0		2152	0
2174	0		2174	0		2154	0		2154	0
2176	0		2176	0		2156	0		2156	0
2178	0		2178	0		2158	0		2158	0
2180	0		2180	0		2160	0		2160	0
2182	0		2182	0		2162	0		2162	0
2184	0		2184	0		2164	0		2164	0
2186	0		2186	0		2166	0		2166	0
2188	0		2188	0		2168	0		2168	0
2190	0		2190	0		2170	0		2170	0
2192	0		2192	0		2172	0		2172	0
2194	0		2194	0		2174	0		2174	0
2196	0		2196	0		2176	0		2176	0
2198	0		2198	0		2178	0		2178	0
2200	0		2200	0		2180	0		2180	0
2202	0		2202	0		2182	0		2182	0
2204	0		2204	0		2184	0		2184	0
2206	0		2206	0		2186	0		2186	0
2208	0		2208	0		2188	0		2188	0
2210	0		2210	0		2190	0		2190	0
2212	0		2212	0		2192	0		2192	0
2214	0		2214	0		2194	0		2194	0
2216	0		2216	0		2196	0		2196	0
2218	0		2218	0		2198	0		2198	0
2220	0		2220	0		2200	0		2200	0
2222	0		2222	0		2202	0		2202	0
2224	0		2224	0		2204	0		2204	0
2226	0		2226	0		2206	0		2206	0
2228	0		2228	0		2208	0		2208	0
2230	0		2230	0		2210	0		2210	0
2232	0		2232	0		2212	0		2212	0
2234	0		2234	0		2214	0		2214	0
2236	0		2236	0		2216	0		2216	0
2238	0		2238	0		2218	0		2218	0
2240	0		2240	0		2220	0		2220	0
2242	0		2242	0		2222	0		2222	0
2244	0		2244	0		2224	0		2224	0
2246	0		2246	0		2226	0		2226	0
2248	0		2248	0		2228	0		2228	0
2250	0		2250	0		2230	0		2230	0
2252	0		2252	0		2232	0		2232	0
2254	0		2254	0		2234	0		2234	0
2256	0		2256	0		2236	0		2236	0
2258	0		2258	0		2238	0		2238	0
2260	0		2260	0		2240	0		2240	0
2262	0		2262	0		2242	0		2242	0
2264	0		2264	0		2244	0		2244	0
2266	0		2266	0		2246	0		2246	0
2268	0		2268	0		2248	0		2248	0
2270	0		2270	0		2250	0		2250	0
2272	0		2272	0		2252	0		2252	0
2274	0		2274	0		2254	0		2254	0
2276	0		2276	0		2256	0		2256	0
2278	0		2278	0		2258	0		2258	0
2280	0		2280	0		2260	0		2260	0
2282	0		2282	0		2262	0		2262	0
2284	0		2284	0		2264	0		2264	0
2286	0		2286	0		2266	0		2266	0
2288	0		2288	0		2268	0		2268	0
2290	0		2290	0		2270	0		2270	0
2292	0		2292	0		2272	0		2272	0
2294	0		2294	0		2274	0		2274	0
2296	0		2296	0		2276	0		2276	0
2298	0		2298	0		2278	0		2278	0
2300	0		2300	0		2280	0		2280	0
2302	0		2302	0		2282	0		2282	0
2304	0		2304	0		2284	0		2284	0
2306	0		2306	0		2286	0		2286	0
2308	0		2308	0		2288	0		2288	0
2310	0		2310	0		2290	0		2290	0
2312	0		2312	0		2292	0		2292	0
2314	0		2314	0		2294	0		2294	0
2316	0		2316	0		2296	0		2296	0
2318	0		2318	0		2298	0		2298	0
2320	0		2320	0		2300	0		2300	0
2322	0		2322	0		2302	0		2302	0
2324	0		2324	0		2304	0		2304	0
2326	0		2326	0		2306	0		2306	0
2328	0		2328	0		2308	0		2308	0
2330	0		2330	0		2310	0		2310	0
2332	0		2332	0		2312	0		2312	0
2334	0		2334	0		2314	0		2314	0
2336	0		2336	0		2316	0		2316	0
2338	0		2338	0		2318	0		2318	0
2340	0		2340	0		2320	0		2320	0
2342	0		2342	0		2322	0		2322	0
2344	0		2344	0		2324	0		2324	0
2346	0		2346	0		2326	0		2326	0
2348	0		2348	0		2328	0		2328	0
2350	0		2350	0		2330	0		2330	0
2352	0		2352	0		2332	0		2332	0
2354	0		2354	0		2334	0		2334	0
2356	0		2356	0		2336	0		2336	0
2358	0		2358	0		2338	0		2338	0
2360	0		2360	0		2340	0		2340	0
2362	0		2362	0		2342	0		2342	0
2364	0		2364	0		2344	0		2344	0
2366	0		2366	0		2346	0		2346	0
2368	0		2368	0		2348	0		2348	0
2370	0		2370	0		2350	0		2350	0
2372	0		2372	0		2352	0		2352	0
2374	0		2374	0		2354	0		2354	0
2376	0		2376	0		2356	0		2356	0
2378	0		2378	0		2358	0		2358	0
2380	0		2380	0		2360	0		2360	0
2382	0		2382	0		2362	0		2362	0
2384	0		2384	0		2364	0		2364	0
2386	0		2386	0		2366	0		2366	0
2388	0		2388	0		2368	0		2368	0
2390	0		2390	0		2370	0		2370	0
2392	0		2392	0		2372	0		2372	0
2394	0		2394	0		2374	0		2374	0
2396	0		2396	0		2376	0		2376	0
2398	0		2398	0		2378	0		2378	0
2400	0		2400	0		2380	0		2380	0
2402	0		2402	0		2382	0		2382	0
2404	0		2404	0		2384	0		2384	0
2406	0		2406	0		2386	0		2386	0
2408	0		2408	0		2388	0		2388	0
2410	0		2410	0		2390	0		2390	0
2412	0		2412	0		2392	0		2392	0
2414	0		2414	0		2394	0		2394	0
2416	0		2416	0		2396	0		2396	0
2418	0		2418	0		2398	0		2398	0
2420	0		2420	0		2400	0		2400	0
2422	0		2422	0		2402	0		2402	0
2424	0		2424	0		2404	0		2404	0
2426	0		2426	0		2406	0		2406	0
2428	0		2428	0		2408	0		2408	0
2430	0		2430	0		2410	0		2410	0
2432	0		2432	0		2412	0		2412	0
2434	0		2434	0		2414	0		2414	0
2436	0		2436	0		2416	0		2416	0
2438	0		2438	0		2418	0		2418	0
2440	0		2440	0		2420	0		2420	0
2442	0		2442	0		2422	0		2422	0
2444	0		2444	0		2424	0		2424	0
2446	0		2446	0		2426	0		2426	0
2448	0		2448	0		2428	0		2428	0
2450	0		2450	0		2430	0		2430	0
2452	0		2452	0		2432	0		2432	0
2454	0		2454	0		2434	0		2434	0
2456	0		2456	0		2436	0		2436	0
2458	0		2458	0		2438	0		2438	0
2460	0		2460	0		2440	0		2440	0
2462	0		2462	0		2442	0		2442	0
2464	0		2464	0		2444	0		2444	0
2466	0		2466	0		2446	0		2446	0
2468	0		2468	0		2448	0		2448	0
2470	0		2470	0		2450	0		2450	0
2472	0		2472	0		2452	0		2452	0
2474	0		2474	0		2454	0		2454	0
2476	0		2476	0		2456	0		2456	0
2478	0		2478	0		2458	0		2458	0
2480	0		2480	0		2460	0		2460	0
2482	0		2482	0		2462	0		2462	0
2484	0		2484	0		2464	0		2464	0
2486	0		2486	0		2466	0		2466	0
2488	0		2488	0		2468	0		2468	0
2490	0		2490	0		2470	0		2470	0
2492	0		2492	0		2472	0		2472	0
2494	0		2494	0		2474	0		2474	0
2496	0		2496	0		2476	0		2476	0
2498	0		2498	0		2478	0		2478	0
2500	0		2500	0		2480	0		2480	0
2502	0		2502	0		2482	0		2482	0
2504	0		2504	0		2484	0		2484	0
2506	0		2506	0		2486	0		2486	0
2508	0		2508	0		2488	0		2488	0
2510	0		2510	0		2490	0		2490	0
2512	0		2512	0		2492	0		2492	0
2514	0		2514	0		2494	0		2494	0
2516	0		2516	0		2496	0		2496	0
2518	0		2518	0		2498	0		2498	0
2520	0		2520	0		2500	0		2500	0
2522	0		2522	0		2502	0		2502	0
2524	0		2524	0		2504	0		2504	0
2526	0		2526	0		2506	0		2506	0
2528	0		2528	0		2508	0		2508	0
2530	0		2530	0		2510	0		2510	0
2532	0		2532	0		2512	0		2512	0
2534	0		2534	0		2514	0		2514	0
2536	0		2536	0		2516	0		2516	0
2538	0		2538	0		2518	0		2518	0
2540	0		2540	0		2520	0		2520	0
2542	0		2542	0		2522	0		2522	0
2544	0		2544	0		2524	0		2524	0
2546	0		2546	0		2526	0		2526	0
2548	0		2548	0		2528	0		2528	0
2550	0		2550	0		2530	0		2530	0
2552	0		2552	0		2532	0		2532	0
2554	0		2554	0		2534	0		2534	0
2556	0		2556	0		2536	0		2536	0
2558	0		2558	0		2538	0		2538	0
2560	0		2560	0		2540	0		2540	0
2562	0		2562	0		2542	0		2542	0
2564	0		2564	0		2544	0		2544	0
2566	0		2566	0		2546	0		2546	0
2568	0		2568	0		2548	0		2548	0
2570	0		2570	0		2550	0		2550	0
2572	0		2572	0		2552	0		2552	0
2574	0		2574	0		2554	0		2554	0
2576	0		2576	0		2556	0		2556	0
2578	0		2578	0		2558	0		2558	0
2580	0		2580	0		2560	0		2560	0
2582	0		2582	0		2562	0		2562	0
2584	0		2584	0		2564	0		2564	0
2586	0		2586	0		2566	0		2566	0
2588	0		2588	0		2568	0		2568	0
2590	0		2590	0		2570	0		2570	0
2592	0		2592	0		2572	0		2572	0
2594	0		2594	0		2574	0		2574	0
2596	0		2596	0		2576	0		2576	0
2598	0		2598	0		2578	0		2578	0
2600	0		2600	0		2580	0		2580	0
2602	0		2602	0		2582	0		2582	0
2604	0		2604	0		2584	0		2584	0
2606	0		2606	0		2586	0		2586	0
2608	0		2608	0		2588	0		2588	0
2610	0		2610	0		2590	0		2590	0
2612	0		2612	0		2592	0		2592	0
2614	0		2614	0		2594	0		2594	0
2616	0		2616	0		2596	0		2596	0
2618	0		2618	0		2598	0		2598	0
2620	0		2620	0		2600	0		2600	0
2622	0		2622	0		2602	0		2602	0
2624	0		2624	0		2604	0		2604	0
2626	0		2626	0		2606	0		2606	0
2628	0		2628	0		2608	0		2608	0
2630	0		2630	0		2610	0		2610	0
2632	0		2632	0		2612	0		2612	0
2634	0		2634	0		2614	0		2614	0
2636	0		2636	0		2616	0		2616	0
2638	0		2638	0		2618	0		2618	0
2640	0		2640	0		2620	0		2620	0
2642	0		2642	0		2622	0		2622	0
2644	0		2644	0		2624	0		2624	0
2646	0		2646	0		2626	0		2626	0
2648	0		2648	0		2628	0		2628	0
2650	0		2650	0		2630	0		2630	0
2652	0		2652	0		2632	0		2632	0
2654	0		2654	0		2634	0		2634	0
2656	0		2656	0		2636	0		2636	0
2658	0		2658	0		2638	0		2638	0
2660	0		2660	0		2640	0		2640	0
2662	0		2662	0		2642	0		2642	0
2664	0		2664	0		2644	0		2644	0
2666	0		2666	0		2646	0		2646	0
2668	0		2668	0		2648	0		2648	0
2670	0		2670	0		2650	0		2650	0
2672	0		2672	0		2652	0		2652	0
2674	0		2674	0		2654	0		2654	0
2676	0		2676	0		2656	0		2656	0
2678	0		2678	0		2658	0		2658	0
2680	0		2680	0		2660	0		2660	0
2682	0		2682	0		2662	0		2662	0
2684	0		2684	0		2664	0		2664	0
2686	0		2686	0		2666	0		2666	0
2688	0		2688	0		2668	0		2668	0
2690	0		2690	0		2670	0		2670	0
2692	0		2692	0		2672	0		2672	0
2694	0		2694	0		2674	0		2674	0
2696	0		2696	0		2676	0		2676	0
2698	0		2698	0		2678	0		2678	0
2700	0		2700	0		2680	0		2680	0
2702	0		2702	0		2682	0		2682	0
2704	0		2704	0		2684	0		2684	0
2706	0		2706	0		2686	0		2686	0
2708	0		2708	0		2688	0		2688	0
2710	0		2710	0		2690	0		2690	0
2712	0		2712	0		2692	0		2692	0
2714	0		2714	0		2694	0		2694	0
2716	0		2716	0		2696	0		2696	0
2718	0		2718	0		2698	0		2698	0
2720	0		2720	0		2700	0		2700	0
2722	0		2722	0		2702	0		2702	0
2724	0		2724	0		2704	0		2704	0
2726	0		2726	0		2706	0		2706	0
2728	0		2728	0		2708	0		2708	0
2730	0		2730	0		2710	0		2710	0
2732	0		2732	0		2712	0		2712	0
2734	0		2734	0		2714	0		2714	0
2736	0		2736	0		2716	0		2716	0
2738	0		2738	0		2718	0		2718	0
2740	0		2740	0		2720	0		2720	0
2742	0		2742	0		2722	0		2722	0
2744	0		2744	0		2724	0		2724	0
2746	0		2746	0		2726	0		2726	0
2748	0		2748	0		2728	0		2728	0
2750	0		2750	0		2730	0		2730	0
2752	0		2752	0		2732	0		2732	0
2754	0		2754	0		2734	0		2734	0
2756	0		2756	0		2736	0		2736	0
2758	0		2758	0		2738	0		2738	0
2760	0		2760	0		2740	0		2740	0
2762	0		2762	0		2742	0		2742	0
2764	0		2764	0		2744	0		2744	0
2766	0		2766	0		2746	0		2746	0
2768	0		2768	0		2748	0		2748	0
2770	0		2770	0		2750	0		2750	0
2772	0		2772	0		2752	0		2752	0
2774	0		2774	0		2754	0		2754	0
2776	0		2776	0		2756	0		2756	0
2778	0		2778	0		2758	0		2758	0
2780	0		2780	0		2760	0		2760	0
2782	0		2782	0		2762	0		2762	0
2784	0		2784	0		2764	0		2764	0
2786	0		2786	0		2766	0		2766	0
2788	0		2788	0		2768	0		2768	0
2790	0		2790	0		2770	0		2770	0
2792	0		2792	0		2772	0		2772	0
2794	0		2794	0		2774	0		2774	0
2796	0		2796	0		2776	0		2776	0
2798	0		2798	0		2778	0		2778	0
2800	0		2800	0		2780	0		2780	0
2802	0		2802	0		2782	0		2782	0
2804	0		2804	0		2784	0		2784	0
2806	0		2806	0		2786	0		2786	0
2808	0		2808	0		2788	0		2788	0
2810	0		2810	0		2790	0		2790	0
2812	0		2812	0		2792	0		2792	0
2814	0		2814	0		2794	0		2794	0
2816	0		2816	0		2796	0		2796	0
2818	0		2818	0		2798	0		2798	0
2820	0		2820	0		2800	0		2800	0
2822	0		2822	0		2802	0		2802	0
2824	0		2824	0		2804	0		2804	0
2826	0		2826	0		2806	0		2806	0
2828	0		2828	0		2808	0		2808	0
2830	0		2830	0		2810	0		2810	0
2832	0		2832	0		2812	0		2812	0
2834	0		2834	0		2814	0		2814	0
2836	0		2836	0		2816	0		2816	0
2838	0		2838	0		2818	0		2818	0
2840	0		2840	0		2820	0		2820	0
2842	0		2842	0		2822	0		2822	0
2844	0		2844	0		2824	0		2824	0
2846	0		2846	0		2826	0		2826	0
2848	0		2848	0		2828	0		2828	0
2850	0		2850	0		2830	0		2830	0
2852	0		2852	0		2832	0		2832	0
2854	0		2854	0		2834	0		2834	0
2856	0		2856	0		2836	0		2836	0
2858	0		2858	0		2838	0		2838	0
2860	0		2860	0		2840	0		2840	0
2862	0		2862	0		2842	0		2842	0
2864	0		2864	0		2844	0		2844	0
2866	0		2866	0		2846	0		2846	0
2868	0		2868	0		2848	0		2848	0
2870	0		2870	0		2850	0		2850	0
2872	0		2872	0		2852	0		2852	0
2874	0		2874	0		2854	0		2854	0
2876	0		2876	0		2856	0		2856	0
2878	0		2878	0		2858	0		2858	0
2880	0		2880	0		2860	0		2860	0
2882	0		2882	0		2862	0		2862	0
2884	0		2884	0		2864	0		2864	0
2886	0		2886	0		2866	0		2866	0
2888	0		2888	0		2868	0		2868	0
2890	0		2890	0		2870	0		2870	0
2892	0		2892	0		2872	0		2872	0
2894	0		2894	0		2874	0		2874	0
2896	0		2896	0		2876	0		2876	0
2898	0		2898	0		2878	0		2878	0
2900	0		2900	0		2880	0		2880	0
2902	0		2902	0		2882	0		2882	0
2904	0		2904	0		2884	0		2884	0
2906	0		2906	0		2886	0		2886	0
2908	0		2908	0		2888	0		2888	0
2910	0		2910	0		2890	0		2890	0
2912	0		2912	0		2892	0		2892	0
2914	0		2914	0		2894	0		2894	0
2916	0		2916	0		2896	0		2896	0
2918	0		2918	0		2898	0		2898	0
2920	0		2920	0		2900	0		2900	0
2922	0		2922	0		2902	0		2902	0
2924	0		2924	0		2904	0		2904	0
2926	0		2926	0		2906	0		2906	0
2928	0.1214		2928	0.03069		2908	0		2908	0
2930	0.12451		2930	0.11792		2910	0		2910	0
2932	0.12774		2932	0.12095		2912	0		2912	0
2934	0.13109		2934	0.1241		2914	0.05488		2914	0
2936	0.13458		2936	0.12738		2916	0.05628		2916	0
2938	0.13822		2938	0.13078		2918	0.10405		2918	0.04374
2940	0.142		2940	0.13432		2920	0.10675		2920	0.04485
2942	0.14594		2942	0.13801		2922	0.10957		2922	0.04601
2944	0.15004		2944	0.14185		2924	0.1125		2924	0.09499
2946	0.15432		2946	0.14586		2926	0.11555		2926	0.09747
2948	0.15879		2948	0.15004		2928	0.11872		2928	0.10005
2950	0.16345		2950	0.15439		2930	0.12202		2930	0.10274
2952	0.16832		2952	0.15895		2932	0.12547		2932	0.10553
2954	0.17341		2954	0.1637		2934	0.12906		2934	0.10844
2956	0.17874		2956	0.16867		2936	0.13281		2936	0.11148
2958	0.18432		2958	0.17388		2938	0.13673		2938	0.11464
2960	0.19016		2960	0.17932		2940	0.14082		2940	0.11793
2962	0.19628		2962	0.18503		2942	0.1451		2942	0.12138
2964	0.2027		2964	0.19102		2944	0.14957		2944	0.12497
2966	0.20945		2966	0.19729		2946	0.15426		2946	0.12873
2968	0.21653		2968	0.20389		2948	0.15917		2948	0.13266
2970	0.22399		2970	0.21082		2950	0.16432		2950	0.13677
2972	0.23183		2972	0.21811		2952	0.16972		2952	0.14108
2974	0.24009		2974	0.22578		2954	0.17539		2954	0.14559
2976	0.2488		2976	0.23387		2956	0.18135		2956	0.15032
2978	0.258		2978	0.24239		2958	0.18762		2958	0.15529
2980	0.26771		2980	0.2514		2960	0.19422		2960	0.16051
2982	0.27798		2982	0.26091		2962	0.20118		2962	0.166
2984	0.28886		2984	0.27097		2964	0.20851		2964	0.17177
2986	0.30038		2986	0.28163		2966	0.21626		2966	0.17784
2988	0.31261		2988	0.29293		2968	0.22444		2968	0.18425
2990	0.3256		2990	0.30492		2970	0.2331		2970	0.19101
2992	0.33941		2992	0.31766		2972	0.24227		2972	0.19815
2994	0.35413		2994	0.33122		2974	0.25199		2974	0.20569
2996	0.36982		2996	0.34566		2976	0.26231		2976	0.21368
2998	0.38657		2998	0.36107		2978	0.27327		2978	0.22214
3000	0.4045		3000	0.37753		2980	0.28493		2980	0.23111
3002	0.42369		3002	0.39514		2982	0.29736		2982	0.24064
3004	0.44429		3004	0.41402		2984	0.31062		2984	0.25076
3006	0.46642		3006	0.43428		2986	0.32479		2986	0.26154
3008	0.49024		3008	0.45606		2988	0.33994		2988	0.27303
3010	0.51594		3010	0.47952		2990	0.35618		2990	0.2853
3012	0.54371		3012	0.50484		2992	0.37362		2992	0.29841
3014	0.57378		3014	0.53222		2994	0.39236		2994	0.31245
3016	0.60642		3016	0.61026		2996	0.41256		2996	0.3275
3018	0.71761		3018	0.69733		2998	0.43435		2998	0.34366
3020	0.75825		3020	0.73505		3000	0.45791		3000	0.36105
3022	0.80257		3022	0.77607		3002	0.48344		3002	0.3798
3024	0.85104		3024	0.85193		3004	0.51117		3004	0.40004
3026	1.00203		3026	0.94342		3006	0.58015		3006	0.42195
3028	1.06301		3028	0.99893		3008	0.61408		3008	0.44571
3030	1.13015		3030	1.05989		3010	0.65115		3010	0.49786
3032	1.20434		3032	1.12704		3012	0.71637		3012	0.52666
3034	1.28663		3034	1.20128		3014	0.80119		3014	0.55809
3036	1.37827		3036	1.28369		3016	0.85203		3016	0.59247
3038	1.48079		3038	1.37555		3018	0.90814		3018	0.63018
3040	1.59602		3040	1.47839		3020	0.9997		3020	0.67169
3042	1.72621		3042	1.5941		3022	1.06957		3022	0.74409
3044	1.87412		3044	1.72498		3024	1.14753		3024	0.82012
3046	2.04367		3046	1.87461		3026	1.23492		3026	0.89287
3048	2.23825		3048	2.04508		3028	1.33336		3028	0.95765
3050	2.46381		3050	2.24158		3030	1.4461		3030	1.03013
3052	2.72741		3052	2.4698		3032	1.5731		3032	1.11162
3054	3.04546		3054	2.73709		3034	1.71867		3034	1.20369
3056	3.41585		3056	3.06447		3036	1.89208		3036	1.31225
3058	3.86192		3058	3.44219		3038	2.08761		3038	1.43193
3060	4.40595		3060	3.89862		3040	2.31691		3040	1.56961
3062	5.09816		3062	4.45745		3042	2.58836		3042	1.72917
3064	5.94513		3064	5.17275		3044	2.92415		3044	1.91555
3066	7.03048		3066	6.05157		3046	3.31748		3046	2.14312
3068	8.47174		3068	7.18512		3048	3.7999		3048	2.40482
3070	10.3834		3070	8.68174		3050	4.42101		3050	2.7198
3072	13.033		3072	10.7281		3052	5.18294		3052	3.10373
3074	16.8427		3074	13.5777		3054	6.16829		3054	3.5881
3076	22.5677		3076	17.7359		3056	7.47336		3056	4.18519
3078	31.6348		3078	24.0993		3058	9.25153		3058	4.95034
3080	46.8715		3080	34.3949		3060	11.7578		3060	5.95322
3082	73.8518		3082	52.039		3062	15.4379		3062	7.30334
3084	120.839		3084	83.0992		3064	21.1136		3064	9.18022
3086	179.388		3086	131.45		3066	30.3801		3066	11.8928
3088	183.28		3088	174.361		3068	46.3775		3068	16.0022
3090	126.28		3090	162.613		3070	74.2762		3070	22.5828
3092	77.2969		3092	109.529		3072	114.025		3072	33.7432
3094	48.8881		3094	67.4651		3074	139.101		3074	53.123
3096	32.9148		3096	43.2098		3076	131.208		3076	82.0037
3098	23.4815		3098	29.4601		3078	97.2442		3078	103.301
3100	17.5756		3100	21.2573		3080	61.6265		3080	106.555
3102	13.6815		3102	16.0744		3082	39.1471		3082	105.759
3104	11.0012		3104	12.631		3084	26.3225		3084	83.7703
3106	9.09073		3106	10.2471		3086	18.758		3086	54.0286
3108	7.6903		3108	8.54107		3088	14.0348		3088	34.2901
3110	6.6407		3110	7.2878		3090	10.9249		3090	22.9708
3112	5.84048		3112	6.34842		3092	8.78461		3092	16.3152
3114	5.22284		3114	5.63399		3094	7.25773		3094	12.1725
3116	4.74254		3116	5.08567		3096	6.13657		3096	9.44959
3118	4.36821		3118	4.66354		3098	5.29423		3098	7.57595
3120	4.07773		3120	4.33995		3100	4.64998		3100	6.23778
3122	3.85532		3122	4.09545		3102	4.15068		3102	5.25292
3124	3.68964		3124	3.91633		3104	3.76032		3104	4.51039
3126	3.57259		3126	3.79293		3106	3.45392		3106	3.93973
3128	3.49853		3128	3.71865		3108	3.2138		3108	3.49461
3130	3.46374		3130	3.68924		3110	3.02729		3110	3.1436
3132	3.46608		3132	3.70243		3112	2.88525		3112	2.8649
3134	3.50482		3134	3.75763		3114	2.78108		3114	2.64304
3136	3.58052		3136	3.85594		3116	2.71009		3116	2.46686
3138	3.69514		3138	4.00014		3118	2.66908		3118	2.32827
3140	3.85206		3140	4.19494		3120	2.65604		3120	2.22135
3142	4.05644		3142	4.44734		3122	2.67004		3122	2.14181
3144	4.31556		3144	4.76725		3124	2.71108		3124	2.08661
3146	4.63949		3146	5.16843		3126	2.78013		3126	2.05372
3148	5.04199		3148	5.66991		3128	2.87918		3128	2.04194
3150	5.54203		3150	6.29821		3130	3.01139		3130	2.05086
3152	6.1659		3152	7.09081		3132	3.18134		3132	2.08078
3154	6.95074		3154	8.10168		3134	3.39543		3134	2.13277
3156	7.95008		3156	9.41051		3136	3.66244		3136	2.20878
3158	9.24318		3158	11.1386		3138	3.99448		3138	2.31178
3160	10.9511		3160	13.4772		3140	4.40832		3140	2.44605
3162	13.2662		3162	16.7412		3142	4.92761		3142	2.6176
3164	16.5072		3164	21.4749		3144	5.58629		3144	2.83488
3166	21.231		3166	28.6718		3146	6.43449		3146	3.10975
3168	28.4659		3168	40.2443		3148	7.54857		3148	3.45923
3170	40.208		3170	59.9516		3150	9.04946		3150	3.90819
3172	60.3299		3172	94.1813		3152	11.1375		3152	4.49415
3174	94.548		3174	144.482		3154	14.1626		3154	5.27566
3176	137.828		3176	178.41		3156	18.7713		3156	6.34823
3178	150.403		3178	161.732		3158	26.2155		3158	7.87571
3180	135.482		3180	135.679		3160	38.8625		3160	10.1555
3182	142.173		3182	135.986		3162	59.6363		3162	13.7579
3184	172.658		3184	144.147		3164	82.7566		3164	19.8004
3186	170.562		3186	122.481		3166	88.0763		3166	30.1558
3188	120.065		3188	82.9613		3168	88.305		3168	44.8956
3190	75.82		3190	53.8839		3170	104.41		3170	52.3895
3192	49.7169		3192	36.8865		3172	122.21		3172	45.4931
3194	34.8595		3194	26.9677		3174	112.472		3174	40.4144
3196	26.0449		3196	20.9296		3176	90.1634		3176	44.8648
3198	20.5983		3198	17.1475		3178	81.2403		3178	60.2222
3200	17.1947		3200	14.8199		3180	75.1476		3180	81.2506
3202	15.1889		3202	13.5803		3182	56.5573		3182	91.9645
3204	14.2823		3204	13.2756		3184	38.9621		3184	86.7109
3206	14.2435		3206	13.6475		3186	28.6964		3186	66.3343
3208	15.0633		3208	14.6375		3188	23.3005		3188	44.3853
3210	17.5049		3210	17.252		3190	20.3235		3190	30.4687
3212	22.0107		3212	22.5259		3192	19.6573		3192	23.5279
3214	26.067		3214	28.8072		3194	21.3437		3194	20.7858
3216	27.9552		3216	30.0622		3196	22.9922		3196	18.8293
3218	33.0802		3218	29.7451		3198	23.3892		3198	16.1369
3220	41.8282		3220	34.8474		3200	26.3177		3200	14.9577
3222	43.803		3222	42.9194		3202	31.1211		3202	16.3414
3224	40.2578		3224	41.7265		3204	31.9853		3204	19.4825
3226	41.7204		3226	34.8659		3206	32.9349		3206	20.0204
3228	41.3627		3228	33.4194		3208	38.4601		3208	17.7966
3230	30.9165		3230	34.2378		3210	38.7126		3210	17.857
3232	20.2836		3232	27.7575		3212	28.2493		3212	20.1849
3234	13.6919		3234	18.7098		3214	18.3649		3214	18.8723
3236	9.84364		3236	12.6365		3216	12.3774		3216	13.4092
3238	7.48542		3238	9.06242		3218	8.89719		3218	8.97583
3240	5.94659		3240	6.88548		3220	6.7649		3220	6.32339
3242	4.88448		3242	5.47369		3222	5.37249		3222	4.74183
3244	4.11654		3244	4.50314		3224	4.4105		3224	3.73947
3246	3.53984		3246	3.80283		3226	3.71418		3226	3.06223
3248	2.97443		3248	3.24724		3228	3.19066		3228	2.57914
3250	2.62231		3250	2.75626		3230	2.78467		3230	2.21908
3252	2.33688		3252	2.43515		3232	2.4617		3232	1.94112
3254	2.10134		3254	2.17458		3234	2.14546		3234	1.72038
3256	1.904		3256	1.95928		3236	1.92971		3236	1.541
3258	1.73648		3258	1.77864		3238	1.70436		3238	1.34918
3260	1.59268		3260	1.62508		3240	1.55162		3240	1.22525
3262	1.468		3262	1.49306		3242	1.42048		3242	1.11971
3264	1.35898		3264	1.37844		3244	1.3068		3244	0.98295
3266	1.26291		3266	1.27807		3246	1.20742		3246	0.90499
3268	1.17769		3268	1.18949		3248	1.11989		3248	0.83672
3270	1.10161		3270	1.1108		3250	1.04229		3250	0.77647
3272	1.03335		3272	1.04047		3252	0.97307		3252	0.72297
3274	0.97178		3274	0.97727		3254	0.91101		3254	0.67518
3276	0.916		3276	0.9202		3256	0.85509		3256	0.63226
3278	0.86527		3278	0.86843		3258	0.8045		3258	0.59355
3280	0.81896		3280	0.82129		3260	0.75852		3260	0.55848
3282	0.77653		3282	0.7782		3262	0.71661		3262	0.52658
3284	0.73753		3284	0.73868		3264	0.67825		3264	0.49747
3286	0.7016		3286	0.70232		3266	0.64306		3266	0.47081
3288	0.66839		3288	0.66877		3268	0.61066		3268	0.44633
3290	0.63762		3290	0.63773		3270	0.58076		3270	0.42379
3292	0.60905		3292	0.60895		3272	0.55311		3272	0.40297
3294	0.58246		3294	0.58219		3274	0.52746		3274	0.38371
3296	0.55766		3296	0.55726		3276	0.50363		3276	0.36584
3298	0.53449		3298	0.53399		3278	0.48143		3278	0.34923
3300	0.51281		3300	0.51223		3280	0.46073		3280	0.33375
3302	0.49248		3302	0.49184		3282	0.44138		3282	0.31932
3304	0.47338		3304	0.47271		3284	0.42326		3284	0.30582
3306	0.45543		3306	0.45473		3286	0.40627		3286	0.29319
3308	0.43851		3308	0.4378		3288	0.39031		3288	0.28134
3310	0.42256		3310	0.42184		3290	0.37531		3290	0.27021
3312	0.40749		3312	0.40677		3292	0.36117		3292	0.25974
3314	0.39325		3314	0.39253		3294	0.34784		3294	0.24988
3316	0.37976		3316	0.37906		3296	0.33526		3296	0.24059
3318	0.36698		3318	0.36629		3298	0.32336		3298	0.23181
3320	0.35485		3320	0.35419		3300	0.3121		3300	0.22351
3322	0.34333		3322	0.34269		3302	0.30143		3302	0.21566
3324	0.33239		3324	0.33176		3304	0.2913		3304	0.20823
3326	0.32197		3326	0.32137		3306	0.2817		3306	0.20117
3328	0.31204		3328	0.31147		3308	0.27256		3308	0.19448
3330	0.30259		3330	0.30204		3310	0.26388		3310	0.18812
3332	0.29356		3332	0.29304		3312	0.25561		3312	0.18207
3334	0.28494		3334	0.28444		3314	0.24773		3314	0.17631
3336	0.27671		3336	0.22881		3316	0.24022		3316	0.17082
3338	0.19497		3338	0.17023		3318	0.23304		3318	0.16559
3340	0.18923		3340	0.16509		3320	0.22619		3320	0.1606
3342	0.18375		3342	0.16019		3322	0.21965		3322	0.15584
3344	0.17851		3344	0.12475		3324	0.21338		3324	0.15128
3346	0.07754		3346	0.08017		3326	0.16994		3326	0.14693
3348	0.07508		3348	0.07761		3328	0.16511		3328	0.14276
3350	0.07273		3350	0.07517		3330	0.16049		3330	0.11274
3352	0.0705		3352	0.07285		3332	0.13179		3332	0.10955
3354	0.06836		3354	0.07063		3334	0.08955		3334	0.1065
3356	0.06632		3356	0.06851		3336	0.08698		3336	0.10357
3358	0.06437		3358	0.06649		3338	0.08453		3338	0.10077
3360	0.0625		3360	0.06455		3340	0.05297		3340	0.09807
3362	0.06072		3362	0.0627		3342	0.05143		3342	0.06997
3364	0.05901		3364	0.06093		3344	0.04996		3344	0.04405
3366	0.0569		3366	0.05849		3346	0.04855		3346	0.02824
3368	0.05534		3368	0.05688		3348	0.0472		3348	0.02744
3370	0.05384		3370	0.05533		3350	0.04469		3350	0.02668
3372	0.0524		3372	0.05385		3352	0.04348		3352	0.02595
3374	0.04386		3374	0.05242		3354	0.04231		3354	0.02524
3376	0.04271		3376	0.04004		3356	0.03585		3356	0.02068
3378	0.04161		3378	0.039		3358	0.03491		3358	0.02012
3380	0.04054		3380	0.03799		3360	0.034		3360	0.01959
3382	0.02087		3382	0.03702		3362	0.03313		3362	0.01908
3384	0.02034		3384	0.01603		3364	0.02161		3364	0.01859
3386	0.01983		3386	0.01562		3366	0.02107		3366	0.0104
3388	0		3388	0.01523		3368	0.02054		3368	0.01014
3390	0		3390	0.01485		3370	0		3370	0.00988
3392	0		3392	0		3372	0		3372	0.00963
3394	0		3394	0		3374	0		3374	0
3396	0		3396	0		3376	0		3376	0
3398	0		3398	0		3378	0		3378	0
3400	0		3400	0		3380	0		3380	0
3402	0		3402	0		3382	0		3382	0
3404	0		3404	0		3384	0		3384	0
3406	0		3406	0		3386	0		3386	0
3408	0		3408	0		3388	0		3388	0
3410	0		3410	0		3390	0		3390	0
3412	0		3412	0		3392	0		3392	0
3414	0		3414	0		3394	0		3394	0
3416	0		3416	0		3396	0		3396	0
3418	0		3418	0		3398	0		3398	0
3420	0		3420	0		3400	0		3400	0
3422	0		3422	0		3402	0		3402	0
3424	0		3424	0		3404	0		3404	0
3426	0		3426	0		3406	0		3406	0
3428	0		3428	0		3408	0		3408	0
3430	0		3430	0		3410	0		3410	0
3432	0		3432	0		3412	0		3412	0
3434	0		3434	0		3414	0		3414	0
3436	0		3436	0		3416	0		3416	0
3438	0		3438	0		3418	0		3418	0
3440	0		3440	0		3420	0		3420	0
3442	0		3442	0		3422	0		3422	0
3444	0		3444	0		3424	0		3424	0
3446	0		3446	0		3426	0		3426	0
3448	0		3448	0		3428	0		3428	0
3450	0		3450	0		3430	0		3430	0
3452	0		3452	0		3432	0		3432	0
3454	0		3454	0		3434	0		3434	0
3456	0		3456	0		3436	0		3436	0
3458	0		3458	0		3438	0		3438	0
3460	0		3460	0		3440	0		3440	0
3462	0		3462	0		3442	0		3442	0
3464	0		3464	0		3444	0		3444	0
3466	0		3466	0		3446	0		3446	0
3468	0		3468	0		3448	0		3448	0
3470	0		3470	0		3450	0		3450	0
3472	0		3472	0		3452	0		3452	0
3474	0		3474	0		3454	0		3454	0
3476	0		3476	0		3456	0		3456	0
3478	0		3478	0		3458	0		3458	0
3480	0		3480	0		3460	0		3460	0
3482	0		3482	0		3462	0		3462	0
3484	0		3484	0		3464	0		3464	0
3486	0		3486	0		3466	0		3466	0
3488	0		3488	0		3468	0		3468	0
3490	0		3490	0		3470	0		3470	0
3492	0		3492	0		3472	0		3472	0
3494	0		3494	0		3474	0		3474	0
3496	0		3496	0		3476	0		3476	0
3498	0		3498	0		3478	0		3478	0
3500	0		3500	0		3480	0		3480	0
3502	0		3502	0		3482	0		3482	0
3504	0		3504	0		3484	0		3484	0
3506	0		3506	0		3486	0		3486	0
3508	0		3508	0		3488	0		3488	0
3510	0		3510	0		3490	0		3490	0
3512	0		3512	0		3492	0		3492	0
3514	0		3514	0		3494	0		3494	0
3516	0		3516	0		3496	0		3496	0
3518	0		3518	0		3498	0		3498	0
						3500	0		3500	0
						3502	0		3502	0
						3504	0		3504	0
						3506	0		3506	0
						3508	0		3508	0
						3510	0		3510	0
						3512	0		3512	0
						3514	0		3514	0
						3516	0		3516	0
						3518	0		3518	0
						3520	0		3520	0
						3522	0		3522	0
						3524	0		3524	0
						3526	0		3526	0
						3528	0		3528	0
						3530	0		3530	0
						3532	0		3532	0
						3534	0		3534	0
						3536	0		3536	0
						3538	0		3538	0
						3540	0		3540	0
						3542	0		3542	0
						3544	0		3544	0
						3546	0		3546	0
						3548	0		3548	0
						3550	0		3550	0
						3552	0		3552	0
						3554	0		3554	0
						3556	0		3556	0
						3558	0		3558	0
						3560	0		3560	0
						3562	0		3562	0
						3564	0		3564	0
						3566	0		3566	0
						3568	0		3568	0
						3570	0		3570	0
						3572	0		3572	0
						3574	0		3574	0
						3576	0		3576	0
						3578	0		3578	0
						3580	0		3580	0
						3582	0		3582	0
						3584	0		3584	0
						3586	0		3586	0
						3588	0		3588	0
						3590	0		3590	0
						3592	0		3592	0
						3594	0		3594	0
						3596	0		3596	0
						3598	0.50753		3598	0
						3600	0.52056		3600	0
						3602	0.53409		3602	0
						3604	0.54816		3604	0.37519
						3606	0.56279		3606	0.38484
						3608	0.57801		3608	0.39486
						3610	0.59386		3610	0.40528
						3612	0.61037		3612	0.41612
						3614	0.62757		3614	0.42739
						3616	0.64552		3616	0.43914
						3618	0.66425		3618	0.45137
						3620	0.6838		3620	0.46412
						3622	0.70423		3622	0.47742
						3624	0.72559		3624	0.4913
						3626	0.74793		3626	0.50579
						3628	0.77132		3628	0.93479
						3630	0.79583		3630	0.96116
						3632	0.82152		3632	0.98868
						3634	0.84848		3634	1.0174
						3636	0.87678		3636	1.0474
						3638	1.20782		3638	1.07876
						3640	1.24679		3640	1.11157
						3642	1.2877		3642	1.35287
						3644	1.33069		3644	1.39413
						3646	1.3759		3646	1.43734
						3648	1.4235		3648	1.48261
						3650	1.47364		3650	1.53009
						3652	1.73476		3652	1.57992
						3654	1.79591		3654	1.63226
						3656	1.86043		3656	1.68728
						3658	1.9286		3658	1.74517
						3660	2.00069		3660	1.80615
						3662	2.07702		3662	1.87043
						3664	2.15794		3664	1.93826
						3666	2.24383		3666	2.00992
						3668	2.33511		3668	2.0857
						3670	2.43225		3670	2.16593
						3672	2.5358		3672	2.25097
						3674	2.64632		3674	2.34122
						3676	2.76449		3676	2.43713
						3678	2.89104		3678	2.53918
						3680	3.02681		3680	2.64793
						3682	3.17273		3682	2.76399
						3684	3.32988		3684	2.88803
						3686	3.49947		3686	3.02083
						3688	3.68289		3688	3.16325
						3690	3.88172		3690	3.31627
						3692	4.0978		3692	3.48099
						3694	4.33324		3694	3.65866
						3696	4.59049		3696	3.85072
						3698	4.87242		3698	4.05882
						3700	5.18238		3700	4.28483
						3702	5.52434		3702	4.53094
						3704	5.90299		3704	4.79968
						3706	6.32395		3706	5.094
						3708	6.79394		3708	5.41737
						3710	7.32114		3710	5.77387
						3712	7.9155		3712	6.16836
						3714	8.5893		3714	6.60664
						3716	9.35776		3716	7.09568
						3718	10.24		3718	7.64396
						3720	11.2604		3720	8.26185
						3722	12.45		3722	8.96216
						3724	13.8496		3724	9.76087
						3726	15.5127		3726	10.6782
						3728	17.5116		3728	11.7398
						3730	19.945		3730	12.9791
						3732	22.9509		3732	14.4401
						3734	26.7268		3734	16.1815
						3736	31.5629		3736	18.2832
						3738	37.8986		3738	20.8567
						3740	46.4237		3740	24.0609
						3742	58.2653		3742	28.1288
						3744	75.3522		3744	33.4133
						3746	101.164		3746	40.4678
						3748	142.33		3748	50.1983
						3750	212.051		3750	64.1603
						3752	335.966		3752	85.1723
						3754	547.114		3754	118.632
						3756	777.997		3756	175.298
						3758	736.948		3758	275.666
						3760	490.849		3760	441.836
						3762	302.906		3762	599.679
						3764	196.225		3764	536.983
						3766	136.391		3766	357.886
						3768	101.281		3768	233.403
						3770	79.7627		3770	166.77
						3772	66.2495		3772	133.822
						3774	57.8406		3774	120.855
						3776	53.0014		3776	122.471
						3778	50.9626		3778	138.677
						3780	51.4561		3780	174.822
						3782	54.6388		3782	244.475
						3784	61.1634		3784	373.388
						3786	72.4462		3786	574.896
						3788	91.3009		3788	704.161
						3790	123.35		3790	572.748
						3792	179.895		3792	389.851
						3794	280.754		3794	290.028
						3796	431.585		3796	265.787
						3798	512.699		3798	304.993
						3800	407.451		3800	375.822
						3802	280.811		3802	363.587
						3804	216.3		3804	257.04
						3806	206.592		3806	166.09
						3808	247.627		3808	111.77
						3810	332.367		3810	79.9778
						3812	369.535		3812	60.309
						3814	280.769		3814	47.3653
						3816	179.612		3816	38.3802
						3818	116.805		3818	31.8648
						3820	80.8028		3820	26.9705
						3822	59.2372		3822	23.1866
						3824	45.4866		3824	20.1911
						3826	36.206		3826	17.7723
						3828	29.6382		3828	15.7865
						3830	24.8064		3830	14.1328
						3832	21.137		3832	12.7387
						3834	18.2763		3834	11.5508
						3836	15.9967		3836	10.529
						3838	14.1462		3838	9.64292
						3840	12.6201		3840	8.8687
						3842	11.3444		3842	8.18775
						3844	10.2652		3844	7.58525
						3846	9.34285		3846	7.04926
						3848	8.54721		3848	6.57008
						3850	7.85529		3850	6.13974
						3852	7.24917		3852	5.75166
						3854	6.71473		3854	5.40035
						3856	6.24068		3856	5.08119
						3858	5.81795		3858	4.7903
						3860	5.4391		3860	4.52434
						3862	5.09808		3862	4.2805
						3864	4.78981		3864	4.05634
						3866	4.5101		3866	3.84975
						3868	4.25541		3868	3.65891
						3870	4.02273		3870	3.48222
						3872	3.80952		3872	3.3183
						3874	3.6136		3874	3.16592
						3876	3.43308		3876	3.024
						3878	3.26633		3878	2.8916
						3880	3.11196		3880	2.76787
						3882	2.96873		3882	2.65205
						3884	2.83555		3884	2.54347
						3886	2.71148		3886	2.44154
						3888	2.59569		3888	2.34571
						3890	2.48743		3890	2.25551
						3892	2.38605		3892	2.17048
						3894	2.29096		3894	2.09025
						3896	2.20163		3896	2.01444
						3898	2.1176		3898	1.94275
						3900	2.03845		3900	1.87486
						3902	1.96378		3902	1.81052
						3904	1.89328		3904	1.74947
						3906	1.82661		3906	1.6915
						3908	1.76351		3908	1.63639
						3910	1.70372		3910	1.58397
						3912	1.64699		3912	1.53405
						3914	1.59314		3914	1.48649
						3916	1.54194		3916	1.44112
						3918	1.00115		3918	1.39782
						3920	0.96676		3920	1.35647
						3922	0.93411		3922	1.31694
						3924	0.9031		3924	0.91789
						3926	0.87361		3926	0.89048
						3928	0.84554		3928	0.86428
						3930	0.81881		3930	0.83922
						3932	0.79333		3932	0.81523
						3934	0.76903		3934	0.79227
						3936	0.74583		3936	0.77026
						3938	0.72366		3938	0.74916
						3940	0.70247		3940	0.72891
						3942	0.6822		3942	0.70948
						3944	0.6628		3944	0.69081
						3946	0.64421		3946	0.67287
						3948	0.6264		3948	0.24246
						3950	0.60931		3950	0.23599
						3952	0.59292		3952	0.22979
						3954	0.57718		3954	0.22382
						3956	0.56206		3956	0.21808
						3958	0.24806		3958	0.21256
						3960	0.24142		3960	0.20725
						3962	0.23505		3962	0
						3964	0.22892		3964	0
						3966	0.22303		3966	0
						3968	0.21736		3968	0
						3970	0.2119		3970	0
						3972	0		3972	0
						3974	0		3974	0
						3976	0		3976	0
						3978	0		3978	0
						3980	0		3980	0
						3982	0		3982	0
						3984	0		3984	0
						3986	0		3986	0
						3988	0		3988	0
						3990	0		3990	0
						3992	0		3992	0
[truncated: 3 more rows]

## Sheet: Fig. 5c
Figure 5c (Experimental IR by KBr wafer method)
	pure DMP			DMP on HNP			DMP on HNR			DMP on HNC
Wavenumber (cm-1)	Intensity		Wavenumber (cm-1)	Intensity		Wavenumber (cm-1)	Intensity		Wavenumber (cm-1)	Intensity
1899.82	0.39696		1900.04	0.00016		1900.04	0.00149		1900.26	-0.01375
1897.89	0.39703		1898.11	0.00017		1898.11	0.00149		1898.33	-0.01394
1895.96	0.39708		1896.18	0.00015		1896.18	0.00149		1896.4	-0.01409
1894.03	0.39708		1894.25	0.00012		1894.25	0.00149		1894.47	-0.01418
1892.1	0.39702		1892.32	0.0001		1892.32	0.0015		1892.54	-0.01426
1890.17	0.39686		1890.4	8e-05		1890.4	0.00151		1890.61	-0.01436
1888.25	0.39663		1888.47	5e-05		1888.47	0.00154		1888.68	-0.01449
1886.32	0.39639		1886.54	3e-05		1886.54	0.00158		1886.76	-0.01456
1884.39	0.39622		1884.61	5e-05		1884.61	0.00164		1884.83	-0.01454
1882.46	0.3961		1882.68	9e-05		1882.68	0.0017		1882.9	-0.01449
1880.53	0.39601		1880.76	0.00012		1880.76	0.00176		1880.97	-0.01452
1878.6	0.39591		1878.83	0.00014		1878.83	0.00179		1879.04	-0.01461
1876.67	0.39586		1876.9	0.00015		1876.9	0.00178		1877.11	-0.01472
1874.74	0.39592		1874.97	0.00015		1874.97	0.00176		1875.19	-0.01483
1872.82	0.39607		1873.04	0.00012		1873.04	0.00173		1873.26	-0.01495
1870.89	0.39622		1871.12	8e-05		1871.12	0.0017		1871.33	-0.01507
1868.96	0.39633		1869.19	5e-05		1869.19	0.00168		1869.4	-0.01517
1867.03	0.39646		1867.26	7e-05		1867.26	0.00171		1867.47	-0.01527
1865.1	0.39666		1865.33	0.0001		1865.33	0.00176		1865.54	-0.01533
1863.17	0.39693		1863.4	0.00014		1863.4	0.00182		1863.62	-0.01533
1861.24	0.39722		1861.48	0.00018		1861.48	0.00189		1861.69	-0.01531
1859.31	0.39751		1859.55	0.00023		1859.55	0.00195		1859.76	-0.01533
1857.39	0.39782		1857.62	0.00027		1857.62	0.00199		1857.83	-0.01538
1855.46	0.39814		1855.69	0.00029		1855.69	0.00201		1855.9	-0.01546
1853.53	0.39845		1853.76	0.00028		1853.76	0.00201		1853.97	-0.01555
1851.6	0.39874		1851.84	0.00029		1851.84	0.00197		1852.05	-0.01567
1849.67	0.39903		1849.91	0.00033		1849.91	0.00188		1850.12	-0.01585
1847.74	0.39929		1847.98	0.00037		1847.98	0.00176		1848.19	-0.01611
1845.81	0.39948		1846.05	0.00037		1846.05	0.00164		1846.26	-0.01642
1843.88	0.39951		1844.12	0.00034		1844.12	0.00156		1844.33	-0.01666
1841.96	0.39943		1842.19	0.00032		1842.19	0.00155		1842.4	-0.01679
1840.03	0.39937		1840.27	0.00031		1840.27	0.00162		1840.48	-0.01678
1838.1	0.39938		1838.34	0.0003		1838.34	0.00174		1838.55	-0.01669
1836.17	0.39951		1836.41	0.0003		1836.41	0.00187		1836.62	-0.01665
1834.24	0.39969		1834.48	0.00034		1834.48	0.00195		1834.69	-0.0167
1832.31	0.39989		1832.55	0.00039		1832.55	0.00196		1832.76	-0.01678
1830.38	0.4001		1830.63	0.00041		1830.63	0.00193		1830.83	-0.01689
1828.45	0.40033		1828.7	0.00036		1828.7	0.00189		1828.91	-0.01711
1826.53	0.40054		1826.77	0.00027		1826.77	0.00189		1826.98	-0.01731
1824.6	0.40073		1824.84	0.0002		1824.84	0.00193		1825.05	-0.01735
1822.67	0.40096		1822.91	0.00018		1822.91	0.00203		1823.12	-0.01729
1820.74	0.40132		1820.99	0.00019		1820.99	0.00218		1821.19	-0.01721
1818.81	0.40181		1819.06	0.00024		1819.06	0.00234		1819.26	-0.01717
1816.88	0.40237		1817.13	0.00033		1817.13	0.00249		1817.34	-0.01716
1814.95	0.40297		1815.2	0.00044		1815.2	0.00262		1815.41	-0.01714
1813.02	0.40362		1813.27	0.00051		1813.27	0.00271		1813.48	-0.0171
1811.1	0.40437		1811.35	0.00051		1811.35	0.00275		1811.55	-0.01715
1809.17	0.40524		1809.42	0.00047		1809.42	0.00273		1809.62	-0.01735
1807.24	0.40622		1807.49	0.00042		1807.49	0.00264		1807.69	-0.01764
1805.31	0.40729		1805.56	0.00037		1805.56	0.00252		1805.77	-0.01793
1803.38	0.4085		1803.63	0.00032		1803.63	0.00239		1803.84	-0.01819
1801.45	0.40988		1801.71	0.00027		1801.71	0.00229		1801.91	-0.01842
1799.52	0.4114		1799.78	0.00026		1799.78	0.00222		1799.98	-0.01862
1797.59	0.41308		1797.85	0.00027		1797.85	0.00219		1798.05	-0.01877
1795.67	0.41493		1795.92	0.00028		1795.92	0.00218		1796.12	-0.01887
1793.74	0.41704		1793.99	0.00025		1793.99	0.00218		1794.2	-0.01895
1791.81	0.41942		1792.06	0.00022		1792.06	0.0022		1792.27	-0.01907
1789.88	0.42202		1790.14	0.0002		1790.14	0.00224		1790.34	-0.01923
1787.95	0.42478		1788.21	0.0002		1788.21	0.00231		1788.41	-0.0193
1786.02	0.4278		1786.28	0.00022		1786.28	0.00244		1786.48	-0.01922
1784.09	0.43118		1784.35	0.00026		1784.35	0.00259		1784.55	-0.01906
1782.16	0.43499		1782.42	0.00033		1782.42	0.00273		1782.63	-0.01891
1780.24	0.4392		1780.5	0.0004		1780.5	0.00278		1780.7	-0.01889
1778.31	0.44377		1778.57	0.00041		1778.57	0.00274		1778.77	-0.01908
1776.38	0.44874		1776.64	0.00034		1776.64	0.00262		1776.84	-0.01942
1774.45	0.45422		1774.71	0.00021		1774.71	0.00244		1774.91	-0.0198
1772.52	0.46027		1772.78	8e-05		1772.78	0.0023		1772.98	-0.02013
1770.59	0.46676		1770.86	1e-05		1770.86	0.00225		1771.06	-0.02037
1768.66	0.47364		1768.93	2e-05		1768.93	0.00233		1769.13	-0.02043
1766.73	0.48133		1767	0.00014		1767	0.00252		1767.2	-0.02029
1764.81	0.49064		1765.07	0.00032		1765.07	0.00278		1765.27	-0.02005
1762.88	0.50262		1763.14	0.0005		1763.14	0.00306		1763.34	-0.01982
1760.95	0.51831		1761.22	0.00062		1761.22	0.00327		1761.41	-0.01968
1759.02	0.53891		1759.29	0.00068		1759.29	0.0034		1759.49	-0.0197
1757.09	0.56641		1757.36	0.00071		1757.36	0.00347		1757.56	-0.01984
1755.16	0.60379		1755.43	0.00078		1755.43	0.00355		1755.63	-0.02008
1753.23	0.65515		1753.5	0.00089		1753.5	0.00371		1753.7	-0.0202
1751.3	0.72462		1751.58	0.00109		1751.58	0.00401		1751.77	-0.02002
1749.38	0.81286		1749.65	0.00139		1749.65	0.00446		1749.84	-0.01961
1747.45	0.91499		1747.72	0.00183		1747.72	0.00506		1747.92	-0.01908
1745.52	1.02355		1745.79	0.00238		1745.79	0.00574		1745.99	-0.01838
1743.59	1.13182		1743.86	0.00302		1743.86	0.00642		1744.06	-0.0175
1741.66	1.2342		1741.94	0.00372		1741.94	0.00707		1742.13	-0.01654
1739.73	1.32595		1740.01	0.00446		1740.01	0.00772		1740.2	-0.01567
1737.8	1.40384		1738.08	0.00523		1738.08	0.00842		1738.27	-0.01485
1735.87	1.46711		1736.15	0.00604		1736.15	0.00919		1736.35	-0.01377
1733.95	1.51552		1734.22	0.0069		1734.22	0.01003		1734.42	-0.0123
1732.02	1.54612		1732.29	0.00778		1732.29	0.01089		1732.49	-0.01075
1730.09	1.55489		1730.37	0.00861		1730.37	0.01167		1730.56	-0.00945
1728.16	1.53863		1728.44	0.00931		1728.44	0.01223		1728.63	-0.00858
1726.23	1.49467		1726.51	0.00978		1726.51	0.01247		1726.7	-0.00813
1724.3	1.42148		1724.58	0.01		1724.58	0.01236		1724.78	-0.00807
1722.37	1.32038		1722.65	0.00994		1722.65	0.01188		1722.85	-0.00845
1720.44	1.19524		1720.73	0.00963		1720.73	0.0111		1720.92	-0.00929
1718.52	1.0539		1718.8	0.00911		1718.8	0.01015		1718.99	-0.01045
1716.59	0.91296		1716.87	0.00846		1716.87	0.00918		1717.06	-0.01182
1714.66	0.79237		1714.94	0.0078		1714.94	0.00835		1715.13	-0.01305
1712.73	0.70144		1713.01	0.00723		1713.01	0.00771		1713.21	-0.01393
1710.8	0.63722		1711.09	0.00677		1711.09	0.0072		1711.28	-0.01458
1708.87	0.59191		1709.16	0.00641		1709.16	0.0067		1709.35	-0.01521
1706.94	0.5586		1707.23	0.00607		1707.23	0.00605		1707.42	-0.01603
1705.01	0.53327		1705.3	0.00568		1705.3	0.00519		1705.49	-0.01718
1703.09	0.5139		1703.37	0.00524		1703.37	0.00419		1703.56	-0.01861
1701.16	0.49885		1701.45	0.0048		1701.45	0.00327		1701.64	-0.01998
1699.23	0.48686		1699.52	0.00447		1699.52	0.00261		1699.71	-0.021
1697.3	0.47737		1697.59	0.0043		1697.59	0.00233		1697.78	-0.0214
1695.37	0.47		1695.66	0.00433		1695.66	0.00238		1695.85	-0.02119
1693.44	0.46431		1693.73	0.00451		1693.73	0.00264		1693.92	-0.02075
1691.51	0.45966		1691.81	0.00477		1691.81	0.00296		1691.99	-0.02028
1689.58	0.45518		1689.88	0.00501		1689.88	0.00322		1690.07	-0.01985
1687.66	0.45016		1687.95	0.0052		1687.95	0.00333		1688.14	-0.0195
1685.73	0.44418		1686.02	0.00535		1686.02	0.00329		1686.21	-0.01921
1683.8	0.43755		1684.09	0.00554		1684.09	0.00317		1684.28	-0.01909
1681.87	0.43131		1682.17	0.0058		1682.17	0.00303		1682.35	-0.01922
1679.94	0.42621		1680.24	0.00611		1680.24	0.0029		1680.42	-0.0193
1678.01	0.42221		1678.31	0.00642		1678.31	0.00276		1678.5	-0.01917
1676.08	0.419		1676.38	0.00672		1676.38	0.00268		1676.57	-0.019
1674.15	0.41639		1674.45	0.00701		1674.45	0.00268		1674.64	-0.01898
1672.23	0.41424		1672.52	0.00732		1672.52	0.00274		1672.71	-0.0189
1670.3	0.41239		1670.6	0.00767		1670.6	0.00282		1670.78	-0.01853
1668.37	0.41077		1668.67	0.00808		1668.67	0.00293		1668.85	-0.01811
1666.44	0.40946		1666.74	0.00853		1666.74	0.00303		1666.92	-0.01791
1664.51	0.40849		1664.81	0.00898		1664.81	0.00303		1665	-0.01782
1662.58	0.40783		1662.88	0.00937		1662.88	0.00291		1663.07	-0.01781
1660.65	0.40749		1660.96	0.0097		1660.96	0.00271		1661.14	-0.01804
1658.72	0.40739		1659.03	0.01		1659.03	0.00243		1659.21	-0.01846
1656.8	0.4074		1657.1	0.01027		1657.1	0.00195		1657.28	-0.01888
1654.87	0.40741		1655.17	0.01048		1655.17	0.00132		1655.35	-0.01936
1652.94	0.4074		1653.24	0.01062		1653.24	0.0007		1653.43	-0.02016
1651.01	0.40742		1651.32	0.01071		1651.32	0.00024		1651.5	-0.02114
1649.08	0.40737		1649.39	0.0108		1649.39	0		1649.57	-0.02149
1647.15	0.40725		1647.46	0.01094		1647.46	0		1647.64	-0.02099
1645.22	0.40722		1645.53	0.01115		1645.53	0.00021		1645.71	-0.02032
1643.29	0.40743		1643.6	0.01139		1643.6	0.00053		1643.78	-0.01991
1641.37	0.40774		1641.68	0.01165		1641.68	0.00078		1641.86	-0.01967
1639.44	0.40787		1639.75	0.01186		1639.75	0.00087		1639.93	-0.01947
1637.51	0.40759		1637.82	0.012		1637.82	0.00086		1638	-0.01924
1635.58	0.40685		1635.89	0.01208		1635.89	0.00084		1636.07	-0.01909
1633.65	0.40587		1633.96	0.01212		1633.96	0.00082		1634.14	-0.0191
1631.72	0.40476		1632.04	0.01213		1632.04	0.00082		1632.21	-0.01911
1629.79	0.4035		1630.11	0.01209		1630.11	0.00083		1630.29	-0.01896
1627.86	0.40208		1628.18	0.01198		1628.18	0.00088		1628.36	-0.01878
1625.94	0.40054		1626.25	0.01178		1626.25	0.00094		1626.43	-0.01867
1624.01	0.3989		1624.32	0.01152		1624.32	0.00098		1624.5	-0.01859
1622.08	0.39717		1622.39	0.0112		1622.39	0.00103		1622.57	-0.01859
1620.15	0.39535		1620.47	0.01086		1620.47	0.00114		1620.64	-0.01854
1618.22	0.39345		1618.54	0.01054		1618.54	0.00135		1618.72	-0.01813
1616.29	0.39171		1616.61	0.01028		1616.61	0.0017		1616.79	-0.01742
1614.36	0.39076		1614.68	0.01007		1614.68	0.00219		1614.86	-0.01668
1612.43	0.39147		1612.75	0.00988		1612.75	0.00278		1612.93	-0.01588
1610.51	0.39497		1610.83	0.00969		1610.83	0.00341		1611	-0.01491
1608.58	0.40231		1608.9	0.00951		1608.9	0.00404		1609.07	-0.01387
1606.65	0.41362		1606.97	0.00936		1606.97	0.00464		1607.15	-0.01297
1604.72	0.42717		1605.04	0.00922		1605.04	0.00515		1605.22	-0.01227
1602.79	0.43927		1603.11	0.00907		1603.11	0.00553		1603.29	-0.01173
1600.86	0.4455		1601.19	0.00895		1601.19	0.0058		1601.36	-0.0113
1598.93	0.443		1599.26	0.00885		1599.26	0.00597		1599.43	-0.01092
1597	0.43242		1597.33	0.00874		1597.33	0.00604		1597.5	-0.01062
1595.08	0.4177		1595.4	0.00857		1595.4	0.00605		1595.58	-0.01046
1593.15	0.40393		1593.47	0.00834		1593.47	0.00603		1593.65	-0.01041
1591.22	0.39515		1591.55	0.00811		1591.55	0.00605		1591.72	-0.01034
1589.29	0.39337		1589.62	0.00794		1589.62	0.00611		1589.79	-0.01018
1587.36	0.39881		1587.69	0.00782		1587.69	0.00618		1587.86	-0.01003
1585.43	0.41006		1585.76	0.00775		1585.76	0.00621		1585.93	-0.00999
1583.5	0.42381		1583.83	0.00773		1583.83	0.00615		1584.01	-0.01011
1581.57	0.43509		1581.91	0.00778		1581.91	0.00598		1582.08	-0.0104
1579.65	0.43877		1579.98	0.00784		1579.98	0.00565		1580.15	-0.01085
1577.72	0.43231		1578.05	0.00782		1578.05	0.00522		1578.22	-0.01149
1575.79	0.41788		1576.12	0.0077		1576.12	0.0048		1576.29	-0.01235
1573.86	0.4013		1574.19	0.00754		1574.19	0.00449		1574.36	-0.01327
1571.93	0.38732		1572.27	0.00738		1572.27	0.00428		1572.44	-0.01388
1570	0.37753		1570.34	0.00725		1570.34	0.00413		1570.51	-0.01421
1568.07	0.37155		1568.41	0.00716		1568.41	0.00403		1568.58	-0.01469
1566.14	0.36835		1566.48	0.00713		1566.48	0.00399		1566.65	-0.01532
1564.22	0.36674		1564.55	0.00719		1564.55	0.00396		1564.72	-0.01578
1562.29	0.36582		1562.62	0.00729		1562.62	0.00383		1562.79	-0.01596
1560.36	0.36503		1560.7	0.00737		1560.7	0.00358		1560.87	-0.01615
1558.43	0.36427		1558.77	0.00737		1558.77	0.0033		1558.94	-0.01693
1556.5	0.36366		1556.84	0.00731		1556.84	0.00307		1557.01	-0.01816
1554.57	0.36325		1554.91	0.00724		1554.91	0.00297		1555.08	-0.01889
1552.64	0.36302		1552.98	0.00724		1552.98	0.00301		1553.15	-0.01892
1550.71	0.36299		1551.06	0.00737		1551.06	0.00319		1551.22	-0.01881
1548.79	0.3632		1549.13	0.00761		1549.13	0.00337		1549.3	-0.01904
1546.86	0.36364		1547.2	0.00784		1547.2	0.00337		1547.37	-0.01953
1544.93	0.36413		1545.27	0.00791		1545.27	0.00314		1545.44	-0.02001
1543	0.36445		1543.34	0.00774		1543.34	0.00276		1543.51	-0.02051
1541.07	0.36443		1541.42	0.00738		1541.42	0.00241		1541.58	-0.02109
1539.14	0.3642		1539.49	0.00701		1539.49	0.00226		1539.65	-0.02167
1537.21	0.36398		1537.56	0.0068		1537.56	0.00235		1537.73	-0.022
1535.28	0.36382		1535.63	0.00684		1535.63	0.00263		1535.8	-0.02181
1533.36	0.36365		1533.7	0.00712		1533.7	0.00298		1533.87	-0.02139
1531.43	0.36354		1531.78	0.00748		1531.78	0.00326		1531.94	-0.02135
1529.5	0.36352		1529.85	0.00775		1529.85	0.00332		1530.01	-0.02164
1527.57	0.36359		1527.92	0.00778		1527.92	0.00311		1528.08	-0.02196
1525.64	0.36372		1525.99	0.00758		1525.99	0.00268		1526.16	-0.02237
1523.71	0.36382		1524.06	0.00725		1524.06	0.00224		1524.23	-0.02301
1521.78	0.36384		1522.14	0.00688		1522.14	0.00194		1522.3	-0.02376
1519.85	0.36386		1520.21	0.00658		1520.21	0.0019		1520.37	-0.02429
1517.93	0.36396		1518.28	0.00645		1518.28	0.00208		1518.44	-0.02416
1516	0.36423		1516.35	0.00652		1516.35	0.00243		1516.51	-0.02362
1514.07	0.36464		1514.42	0.00667		1514.42	0.00286		1514.59	-0.02335
1512.14	0.36508		1512.5	0.00672		1512.5	0.00328		1512.66	-0.02348
1510.21	0.36545		1510.57	0.00654		1510.57	0.00352		1510.73	-0.02357
1508.28	0.36569		1508.64	0.00617		1508.64	0.00352		1508.8	-0.02345
1506.35	0.36592		1506.71	0.00576		1506.71	0.00336		1506.87	-0.02358
1504.42	0.3664		1504.78	0.00542		1504.78	0.00313		1504.94	-0.02425
1502.5	0.36761		1502.85	0.0052		1502.85	0.00293		1503.02	-0.02486
1500.57	0.37041		1500.93	0.00511		1500.93	0.00287		1501.09	-0.02488
1498.64	0.3759		1499	0.00514		1499	0.00303		1499.16	-0.02439
1496.71	0.38474		1497.07	0.00522		1497.07	0.00342		1497.23	-0.0239
1494.78	0.39631		1495.14	0.00526		1495.14	0.0039		1495.3	-0.02363
1492.85	0.40847		1493.21	0.00523		1493.21	0.00434		1493.37	-0.02329
1490.92	0.41801		1491.29	0.00521		1491.29	0.00465		1491.45	-0.02262
1488.99	0.42166		1489.36	0.00525		1489.36	0.00483		1489.52	-0.02192
1487.07	0.41817		1487.43	0.00533		1487.43	0.00491		1487.59	-0.0216
1485.14	0.40956		1485.5	0.00537		1485.5	0.00492		1485.66	-0.02157
1483.21	0.39941		1483.57	0.00539		1483.57	0.00486		1483.73	-0.0215
1481.28	0.39071		1481.65	0.00546		1481.65	0.00479		1481.8	-0.02128
1479.35	0.38512		1479.72	0.00563		1479.72	0.00476		1479.88	-0.02108
1477.42	0.38303		1477.79	0.00577		1477.79	0.00475		1477.95	-0.02105
1475.49	0.38406		1475.86	0.0058		1475.86	0.00477		1476.02	-0.02108
1473.56	0.38759		1473.93	0.00577		1473.93	0.00482		1474.09	-0.02101
1471.64	0.39302		1472.01	0.0058		1472.01	0.00495		1472.16	-0.02086
1469.71	0.39983		1470.08	0.00593		1470.08	0.0051		1470.23	-0.0208
1467.78	0.4078		1468.15	0.00613		1468.15	0.00521		1468.31	-0.02076
1465.85	0.41686		1466.22	0.00634		1466.22	0.00525		1466.38	-0.02068
1463.92	0.4268		1464.29	0.00655		1464.29	0.00525		1464.45	-0.0207
1461.99	0.43723		1462.37	0.00675		1462.37	0.00524		1462.52	-0.02082
1460.06	0.44817		1460.44	0.00689		1460.44	0.00524		1460.59	-0.02092
1458.13	0.45993		1458.51	0.00693		1458.51	0.00527		1458.66	-0.02103
1456.21	0.47212		1456.58	0.00689		1456.58	0.00542		1456.73	-0.02132
1454.28	0.48338		1454.65	0.00682		1454.65	0.00566		1454.81	-0.02166
1452.35	0.49223		1452.73	0.00677		1452.73	0.00594		1452.88	-0.02179
1450.42	0.49805		1450.8	0.00676		1450.8	0.00619		1450.95	-0.02174
1448.49	0.5021		1448.87	0.00679		1448.87	0.00637		1449.02	-0.02164
1446.56	0.50845		1446.94	0.00688		1446.94	0.00642		1447.09	-0.02168
1444.63	0.52298		1445.01	0.00695		1445.01	0.00631		1445.16	-0.02193
1442.7	0.55037		1443.08	0.00693		1443.08	0.00609		1443.24	-0.0224
1440.78	0.5909		1441.16	0.0068		1441.16	0.00584		1441.31	-0.02295
1438.85	0.63833		1439.23	0.00663		1439.23	0.00562		1439.38	-0.02328
1436.92	0.6795		1437.3	0.00652		1437.3	0.00547		1437.45	-0.02324
1434.99	0.69763		1435.37	0.0065		1435.37	0.00541		1435.52	-0.02302
1433.06	0.68158		1433.44	0.00655		1433.44	0.00541		1433.59	-0.02277
1431.13	0.63372		1431.52	0.00667		1431.52	0.00544		1431.67	-0.02245
1429.2	0.56825		1429.59	0.00685		1429.59	0.00547		1429.74	-0.02201
1427.27	0.50269		1427.66	0.00704		1427.66	0.00545		1427.81	-0.02154
1425.35	0.44879		1425.73	0.00715		1425.73	0.00536		1425.88	-0.02118
1423.42	0.41031		1423.8	0.00718		1423.8	0.00522		1423.95	-0.02108
1421.49	0.38564		1421.88	0.00716		1421.88	0.00512		1422.02	-0.02107
1419.56	0.3709		1419.95	0.00717		1419.95	0.00511		1420.1	-0.02077
1417.63	0.36243		1418.02	0.00724		1418.02	0.00523		1418.17	-0.02013
1415.7	0.35773		1416.09	0.00736		1416.09	0.00546		1416.24	-0.01941
1413.77	0.35514		1414.16	0.00755		1414.16	0.00573		1414.31	-0.01878
1411.84	0.35359		1412.24	0.00777		1412.24	0.00599		1412.38	-0.0182
1409.92	0.35259		1410.31	0.00797		1410.31	0.00618		1410.45	-0.01764
1407.99	0.35197		1408.38	0.00809		1408.38	0.00626		1408.53	-0.01713
1406.06	0.35167		1406.45	0.00816		1406.45	0.00625		1406.6	-0.01682
1404.13	0.35161		1404.52	0.00821		1404.52	0.00619		1404.67	-0.01685
1402.2	0.35167		1402.6	0.00829		1402.6	0.00612		1402.74	-0.01709
1400.27	0.35174		1400.67	0.00836		1400.67	0.00607		1400.81	-0.01732
1398.34	0.3517		1398.74	0.0084		1398.74	0.00606		1398.88	-0.01754
1396.41	0.35133		1396.81	0.00841		1396.81	0.00611		1396.96	-0.0179
1394.49	0.35034		1394.88	0.00842		1394.88	0.00625		1395.03	-0.0183
1392.56	0.34838		1392.95	0.00842		1392.95	0.0065		1393.1	-0.01851
1390.63	0.34518		1391.03	0.00842		1391.03	0.00686		1391.17	-0.01828
1388.7	0.3409		1389.1	0.00846		1389.1	0.00727		1389.24	-0.01759
1386.77	0.3367		1387.17	0.00855		1387.17	0.00765		1387.31	-0.01684
1384.84	0.33453		1385.24	0.00864		1385.24	0.0079		1385.39	-0.01651
1382.91	0.33573		1383.31	0.00862		1383.31	0.00796		1383.46	-0.0169
1380.98	0.33976		1381.39	0.00845		1381.39	0.00784		1381.53	-0.01795
1379.06	0.34482		1379.46	0.00817		1379.46	0.00759		1379.6	-0.01938
1377.13	0.34933		1377.53	0.00785		1377.53	0.0073		1377.67	-0.02075
1375.2	0.35271		1375.6	0.0075		1375.6	0.00704		1375.74	-0.02175
1373.27	0.3552		1373.67	0.00715		1373.67	0.00682		1373.82	-0.02242
1371.34	0.35728		1371.75	0.0068		1371.75	0.00666		1371.89	-0.02296
1369.41	0.3593		1369.82	0.00651		1369.82	0.00654		1369.96	-0.02346
1367.48	0.36132		1367.89	0.00629		1367.89	0.00649		1368.03	-0.02384
1365.55	0.36328		1365.96	0.0061		1365.96	0.00648		1366.1	-0.02394
1363.63	0.36513		1364.03	0.00595		1364.03	0.00652		1364.17	-0.02382
1361.7	0.36694		1362.11	0.00585		1362.11	0.00657		1362.25	-0.02378
1359.77	0.36876		1360.18	0.0058		1360.18	0.00663		1360.32	-0.02396
1357.84	0.37061		1358.25	0.00576		1358.25	0.00668		1358.39	-0.02411
1355.91	0.37256		1356.32	0.00571		1356.32	0.00671		1356.46	-0.02406
1353.98	0.37477		1354.39	0.00565		1354.39	0.00671		1354.53	-0.02401
1352.05	0.37734		1352.47	0.00561		1352.47	0.00669		1352.6	-0.02422
1350.12	0.38024		1350.54	0.00559		1350.54	0.00665		1350.68	-0.0247
1348.2	0.38336		1348.61	0.00555		1348.61	0.00663		1348.75	-0.02512
1346.27	0.38666		1346.68	0.00553		1346.68	0.00668		1346.82	-0.02526
1344.34	0.3903		1344.75	0.00554		1344.75	0.00679		1344.89	-0.02522
1342.41	0.39447		1342.83	0.00561		1342.83	0.00693		1342.96	-0.02525
1340.48	0.39922		1340.9	0.00568		1340.9	0.00706		1341.03	-0.02543
1338.55	0.40449		1338.97	0.00571		1338.97	0.00715		1339.11	-0.02567
1336.62	0.4102		1337.04	0.00568		1337.04	0.00718		1337.18	-0.0259
1334.69	0.41651		1335.11	0.00559		1335.11	0.00719		1335.25	-0.02614
1332.77	0.42363		1333.18	0.00545		1333.18	0.00721		1333.32	-0.02649
1330.84	0.43175		1331.26	0.00531		1331.26	0.00728		1331.39	-0.02682
1328.91	0.44109		1329.33	0.00519		1329.33	0.00741		1329.46	-0.02689
1326.98	0.45212		1327.4	0.00512		1327.4	0.00758		1327.54	-0.02668
1325.05	0.46556		1325.47	0.00508		1325.47	0.00778		1325.61	-0.02644
1323.12	0.48233		1323.54	0.00506		1323.54	0.00802		1323.68	-0.02633
1321.19	0.50366		1321.62	0.00505		1321.62	0.00831		1321.75	-0.02619
1319.26	0.53117		1319.69	0.0051		1319.69	0.00867		1319.82	-0.02578
1317.34	0.56695		1317.76	0.00522		1317.76	0.00911		1317.89	-0.02512
1315.41	0.61341		1315.83	0.00542		1315.83	0.00962		1315.97	-0.02447
1313.48	0.67271		1313.9	0.00568		1313.9	0.01017		1314.04	-0.02394
1311.55	0.74582		1311.98	0.00598		1311.98	0.01074		1312.11	-0.02344
1309.62	0.83151		1310.05	0.0063		1310.05	0.01132		1310.18	-0.02283
1307.69	0.92595		1308.12	0.00663		1308.12	0.01191		1308.25	-0.02217
1305.76	1.02279		1306.19	0.00695		1306.19	0.01248		1306.32	-0.02162
1303.83	1.11449		1304.26	0.00727		1304.26	0.01306		1304.4	-0.0212
1301.91	1.19463		1302.34	0.00759		1302.34	0.01363		1302.47	-0.02074
1299.98	1.25966		1300.41	0.00794		1300.41	0.0142		1300.54	-0.02017
1298.05	1.30874		1298.48	0.0083		1298.48	0.01477		1298.61	-0.01963
1296.12	1.34245		1296.55	0.00866		1296.55	0.01534		1296.68	-0.01922
1294.19	1.36159		1294.62	0.00903		1294.62	0.01588		1294.75	-0.01888
1292.26	1.36715		1292.7	0.00941		1292.7	0.01635		1292.83	-0.01849
1290.33	1.36087		1290.77	0.00973		1290.77	0.01669		1290.9	-0.01811
1288.4	1.34528		1288.84	0.00993		1288.84	0.01688		1288.97	-0.01801
1286.48	1.32273		1286.91	0.00996		1286.91	0.01688		1287.04	-0.01832
1284.55	1.29408		1284.98	0.0098		1284.98	0.0167		1285.11	-0.01889
1282.62	1.25849		1283.06	0.00948		1283.06	0.0164		1283.18	-0.01949
1280.69	1.21448		1281.13	0.00901		1281.13	0.01601		1281.26	-0.02012
1278.76	1.16185		1279.2	0.00845		1279.2	0.01559		1279.33	-0.02089
1276.83	1.10277		1277.27	0.00785		1277.27	0.01516		1277.4	-0.02178
1274.9	1.04161		1275.34	0.00725		1275.34	0.01474		1275.47	-0.02262
1272.97	0.98334		1273.41	0.00665		1273.41	0.01435		1273.54	-0.02326
1271.05	0.93176		1271.49	0.00608		1271.49	0.014		1271.61	-0.02381
1269.12	0.88837		1269.56	0.00557		1269.56	0.01372		1269.69	-0.02442
1267.19	0.85233		1267.63	0.00512		1267.63	0.01348		1267.76	-0.02507
1265.26	0.82111		1265.7	0.0047		1265.7	0.01327		1265.83	-0.02559
1263.33	0.7914		1263.77	0.00429		1263.77	0.01309		1263.9	-0.02596
1261.4	0.76018		1261.85	0.00387		1261.85	0.0129		1261.97	-0.02632
1259.47	0.72587		1259.92	0.00346		1259.92	0.01268		1260.04	-0.02684
1257.54	0.68885		1257.99	0.00305		1257.99	0.01243		1258.12	-0.02746
1255.62	0.65104		1256.06	0.00261		1256.06	0.01213		1256.19	-0.02804
1253.69	0.61474		1254.13	0.00217		1254.13	0.0118		1254.26	-0.02852
1251.76	0.58164		1252.21	0.00175		1252.21	0.01147		1252.33	-0.02901
1249.83	0.55249		1250.28	0.0014		1250.28	0.01115		1250.4	-0.02958
1247.9	0.52729		1248.35	0.00109		1248.35	0.01083		1248.47	-0.03015
1245.97	0.5054		1246.42	0.00082		1246.42	0.01055		1246.54	-0.03061
1244.04	0.48558		1244.49	0.00058		1244.49	0.0103		1244.62	-0.03095
1242.11	0.46638		1242.57	0.0004		1242.57	0.01011		1242.69	-0.03124
1240.19	0.44695		1240.64	0.00028		1240.64	0.00996		1240.76	-0.03152
1238.26	0.42757		1238.71	0.00018		1238.71	0.00985		1238.83	-0.03174
1236.33	0.40941		1236.78	9e-05		1236.78	0.00976		1236.9	-0.03186
1234.4	0.39373		1234.85	4e-05		1234.85	0.0097		1234.97	-0.0319
1232.47	0.3812		1232.93	3e-05		1232.93	0.00964		1233.05	-0.03194
1230.54	0.3717		1231	4e-05		1231	0.00957		1231.12	-0.032
1228.61	0.36464		1229.07	4e-05		1229.07	0.00949		1229.19	-0.03207
1226.68	0.35922		1227.14	3e-05		1227.14	0.00941		1227.26	-0.03214
1224.76	0.35481		1225.21	4e-05		1225.21	0.00934		1225.33	-0.0322
1222.83	0.35096		1223.28	7e-05		1223.28	0.00928		1223.4	-0.03224
1220.9	0.34749		1221.36	0.00012		1221.36	0.00922		1221.48	-0.03225
1218.97	0.34446		1219.43	0.00016		1219.43	0.00918		1219.55	-0.03223
1217.04	0.3421		1217.5	0.00024		1217.5	0.00913		1217.62	-0.03221
1215.11	0.34068		1215.57	0.00035		1215.57	0.00909		1215.69	-0.03218
1213.18	0.34048		1213.64	0.00048		1213.64	0.00905		1213.76	-0.03211
1211.25	0.34179		1211.72	0.00058		1211.72	0.00902		1211.83	-0.03201
1209.33	0.34502		1209.79	0.00068		1209.79	0.00901		1209.91	-0.03192
1207.4	0.35082		1207.86	0.0008		1207.86	0.00903		1207.98	-0.03185
1205.47	0.35999		1205.93	0.00094		1205.93	0.00908		1206.05	-0.03176
1203.54	0.37328		1204	0.00108		1204	0.00914		1204.12	-0.0316
1201.61	0.39101		1202.08	0.00121		1202.08	0.00915		1202.19	-0.03142
1199.68	0.41279		1200.15	0.0014		1200.15	0.00913		1200.26	-0.03136
1197.75	0.43683		1198.22	0.00164		1198.22	0.00911		1198.34	-0.03148
1195.82	0.45802		1196.29	0.00179		1196.29	0.0091		1196.41	-0.03145
1193.9	0.47035		1194.36	0.00181		1194.36	0.0091		1194.48	-0.03105
1191.97	0.47019		1192.44	0.00179		1192.44	0.00909		1192.55	-0.03062
1190.04	0.458		1190.51	0.00188		1190.51	0.00909		1190.62	-0.0306
1188.11	0.43776		1188.58	0.00208		1188.58	0.00913		1188.69	-0.0309
1186.18	0.41475		1186.65	0.00224		1186.65	0.00919		1186.77	-0.03096
1184.25	0.39324		1184.72	0.0023		1184.72	0.00924		1184.84	-0.03051
1182.32	0.37551		1182.8	0.00237		1182.8	0.00929		1182.91	-0.03001
1180.39	0.36205		1180.87	0.00256		1180.87	0.00933		1180.98	-0.02998
1178.47	0.35247		1178.94	0.00283		1178.94	0.00936		1179.05	-0.03028
1176.54	0.34619		1177.01	0.00304		1177.01	0.00935		1177.12	-0.03032
1174.61	0.34279		1175.08	0.00322		1175.08	0.00933		1175.2	-0.02985
1172.68	0.34211		1173.16	0.00349		1173.16	0.00933		1173.27	-0.0293
1170.75	0.34386		1171.23	0.00384		1171.23	0.00937		1171.34	-0.02917
1168.82	0.34708		1169.3	0.00415		1169.3	0.00944		1169.41	-0.02934
1166.89	0.34999		1167.37	0.00434		1167.37	0.00952		1167.48	-0.02921
1164.96	0.35081		1165.44	0.00449		1165.44	0.0096		1165.55	-0.02858
1163.04	0.34927		1163.51	0.00473		1163.51	0.0097		1163.63	-0.02788
1161.11	0.34684		1161.59	0.00501		1161.59	0.00982		1161.7	-0.0276
1159.18	0.34543		1159.66	0.00522		1159.66	0.00998		1159.77	-0.02757
1157.25	0.34606		1157.73	0.00539		1157.73	0.01014		1157.84	-0.02727
1155.32	0.34892		1155.8	0.00562		1155.8	0.01032		1155.91	-0.02651
1153.39	0.35416		1153.87	0.00595		1153.87	0.01052		1153.98	-0.02567
1151.46	0.36281		1151.95	0.00627		1151.95	0.01074		1152.06	-0.02524
1149.53	0.37724		1150.02	0.00653		1150.02	0.01097		1150.13	-0.02513
1147.61	0.40095		1148.09	0.00678		1148.09	0.01125		1148.2	-0.02483
1145.68	0.43676		1146.16	0.00713		1146.16	0.01161		1146.27	-0.02394
1143.75	0.48369		1144.23	0.00759		1144.23	0.01201		1144.34	-0.02268
1141.82	0.53549		1142.31	0.00806		1142.31	0.01239		1142.41	-0.0216
1139.89	0.58391		1140.38	0.00848		1140.38	0.0127		1140.49	-0.02103
1137.96	0.62472		1138.45	0.00885		1138.45	0.01293		1138.56	-0.02075
1136.03	0.65927		1136.52	0.00916		1136.52	0.01309		1136.63	-0.02025
1134.1	0.69021		1134.59	0.00938		1134.59	0.01318		1134.7	-0.01945
1132.18	0.71801		1132.67	0.00951		1132.67	0.01322		1132.77	-0.01877
1130.25	0.7423		1130.74	0.00961		1130.74	0.01325		1130.84	-0.01858
1128.32	0.76306		1128.81	0.00972		1128.81	0.01331		1128.92	-0.01864
1126.39	0.77797		1126.88	0.00983		1126.88	0.01337		1126.99	-0.01838
1124.46	0.78027		1124.95	0.00997		1124.95	0.01339		1125.06	-0.01765
1122.53	0.76182		1123.03	0.01009		1123.03	0.01331		1123.13	-0.01708
1120.6	0.71945		1121.1	0.01014		1121.1	0.01312		1121.2	-0.01737
1118.67	0.65822		1119.17	0.01001		1119.17	0.01282		1119.27	-0.01842
1116.75	0.58895		1117.24	0.00971		1117.24	0.01242		1117.35	-0.01946
1114.82	0.52266		1115.31	0.00935		1115.31	0.01196		1115.42	-0.02003
1112.89	0.46638		1113.39	0.00902		1113.39	0.0115		1113.49	-0.02045
1110.96	0.42247		1111.46	0.00869		1111.46	0.01112		1111.56	-0.02123
1109.03	0.39009		1109.53	0.00834		1109.53	0.01084		1109.63	-0.02223
1107.1	0.36688		1107.6	0.00806		1107.6	0.01063		1107.7	-0.02282
1105.17	0.35014		1105.67	0.00797		1105.67	0.01045		1105.78	-0.02271
1103.24	0.33781		1103.74	0.008		1103.74	0.01032		1103.85	-0.02238
1101.32	0.32888		1101.82	0.00799		1101.82	0.01025		1101.92	-0.02244
1099.39	0.32296		1099.89	0.00792		1099.89	0.01023		1099.99	-0.02281
1097.46	0.3197		1097.96	0.00793		1097.96	0.01022		1098.06	-0.02291
1095.53	0.31864		1096.03	0.00811		1096.03	0.01021		1096.13	-0.0225
1093.6	0.31987		1094.1	0.00834		1094.1	0.01024		1094.21	-0.02194
1091.67	0.32433		1092.18	0.00847		1092.18	0.01033		1092.28	-0.02163
1089.74	0.3336		1090.25	0.00857		1090.25	0.01049		1090.35	-0.02149
1087.81	0.35		1088.32	0.00882		1088.32	0.0107		1088.42	-0.02113
1085.89	0.37789		1086.39	0.00926		1086.39	0.01101		1086.49	-0.02036
1083.96	0.42455		1084.46	0.00976		1084.46	0.0115		1084.56	-0.01934
1082.03	0.49677		1082.54	0.01028		1082.54	0.01214		1082.64	-0.01823
1080.1	0.59021		1080.61	0.01098		1080.61	0.01279		1080.71	-0.01713
1078.17	0.67893		1078.68	0.01189		1078.68	0.01326		1078.78	-0.01619
1076.24	0.72262		1076.75	0.01273		1076.75	0.01349		1076.85	-0.01566
1074.31	0.69757		1074.82	0.01314		1074.82	0.01346		1074.92	-0.01565
1072.38	0.61939		1072.9	0.01311		1072.9	0.01321		1072.99	-0.01598
1070.46	0.52576		1070.97	0.01289		1070.97	0.01276		1071.07	-0.01645
1068.53	0.44535		1069.04	0.01268		1069.04	0.01224		1069.14	-0.01702
1066.6	0.38748		1067.11	0.0124		1067.11	0.01178		1067.21	-0.01769
1064.67	0.34945		1065.18	0.01203		1065.18	0.01149		1065.28	-0.01818
1062.74	0.32537		1063.26	0.01177		1063.26	0.01134		1063.35	-0.01817
1060.81	0.31016		1061.33	0.0118		1061.33	0.01123		1061.42	-0.0178
1058.88	0.30016		1059.4	0.012		1059.4	0.01113		1059.5	-0.01766
1056.95	0.29317		1057.47	0.01208		1057.47	0.01107		1057.57	-0.01797
1055.03	0.28823		1055.54	0.01201		1055.54	0.01108		1055.64	-0.01823
1053.1	0.28516		1053.61	0.01201		1053.61	0.01109		1053.71	-0.0179
1051.17	0.28419		1051.69	0.01214		1051.69	0.01107		1051.78	-0.01723
1049.24	0.28625		1049.76	0.01223		1049.76	0.01107		1049.85	-0.01692
1047.31	0.29388		1047.83	0.01216		1047.83	0.01116		1047.93	-0.01713
1045.38	0.31033		1045.9	0.01209		1045.9	0.01133		1046	-0.01712
1043.45	0.33529		1043.97	0.01224		1043.97	0.01151		1044.07	-0.01635
1041.52	0.36013		1042.05	0.01253		1042.05	0.01161		1042.14	-0.01539
1039.6	0.3706		1040.12	0.01271		1040.12	0.01167		1040.21	-0.01524
1037.67	0.3592		1038.19	0.01272		1038.19	0.0117		1038.28	-0.01594
1035.74	0.33305		1036.26	0.01269		1036.26	0.0117		1036.35	-0.01651
1033.81	0.30613		1034.33	0.01271		1034.33	0.01165		1034.43	-0.01634
1031.88	0.28682		1032.41	0.01268		1032.41	0.01156		1032.5	-0.01602
1029.95	0.27531		1030.48	0.01253		1030.48	0.0115		1030.57	-0.01635
1028.02	0.26859		1028.55	0.01241		1028.55	0.01153		1028.64	-0.01712
1026.09	0.26441		1026.62	0.01245		1026.62	0.01157		1026.71	-0.0173
1024.17	0.26169		1024.69	0.01257		1024.69	0.01158		1024.78	-0.01655
1022.24	0.25983		1022.77	0.01262		1022.77	0.01157		1022.86	-0.01575
1020.31	0.25842		1020.84	0.01262		1020.84	0.01159		1020.93	-0.01582
1018.38	0.25725		1018.91	0.0127		1018.91	0.01166		1019	-0.01639
1016.45	0.2563		1016.98	0.01286		1016.98	0.01171		1017.07	-0.01641
1014.52	0.25558		1015.05	0.01297		1015.05	0.01169		1015.14	-0.01561
1012.59	0.25502		1013.13	0.01299		1013.13	0.01161		1013.21	-0.01489
1010.66	0.25457		1011.2	0.01303		1011.2	0.01153		1011.29	-0.01492
1008.74	0.25421		1009.27	0.01319		1009.27	0.01147		1009.36	-0.01523
1006.81	0.25393		1007.34	0.01337		1007.34	0.01141		1007.43	-0.01487
1004.88	0.25375		1005.41	0.01348		1005.41	0.01132		1005.5	-0.01386
1002.95	0.25371		1003.49	0.01359		1003.49	0.01124		1003.57	-0.01318
1001.02	0.25379		1001.56	0.01375		1001.56	0.01122		1001.64	-0.01341
999.092	0.2539		999.629	0.01394		999.629	0.01124		999.716	-0.01393

## Sheet: Fig. 5d(1) & Supple. Fig. 16a
Figure 5d(1) (DMP on HNP, DRIFTS)
Wavenumber (cm-1)	Time (min)
	0	30	60	90	120	140	160	190	210	230	240	250	270	300	330	360	390	410	420	430	440	480	490
3997.77	-0.0008	-0.00646	-0.0075	-0.00736	-0.00718	-0.00744	-0.00805	-0.00773	-0.00728	-0.00756	-0.00704	-0.00708	-0.00777	-0.00733	-0.00803	-0.00757	-0.00829	-0.0076	-0.00759	-0.00767	-0.00744	-0.00732	-0.00855
3995.85	-0.0008	-0.00646	-0.0075	-0.00736	-0.00718	-0.00744	-0.00805	-0.00773	-0.00728	-0.00756	-0.00704	-0.00708	-0.00777	-0.00733	-0.00803	-0.00757	-0.00829	-0.0076	-0.00759	-0.00767	-0.00744	-0.00732	-0.00855
3993.92	-0.0008	-0.00646	-0.0075	-0.00736	-0.00718	-0.00744	-0.00805	-0.00773	-0.00728	-0.00756	-0.00704	-0.00708	-0.00777	-0.00733	-0.00803	-0.00757	-0.00829	-0.0076	-0.00759	-0.00767	-0.00744	-0.00732	-0.00855
3991.99	-0.0008	-0.00646	-0.0075	-0.00736	-0.00718	-0.00744	-0.00805	-0.00773	-0.00728	-0.00756	-0.00704	-0.00708	-0.00777	-0.00733	-0.00803	-0.00757	-0.00829	-0.0076	-0.00759	-0.00767	-0.00744	-0.00732	-0.00855
3990.06	-0.0008	-0.00646	-0.0075	-0.00736	-0.00718	-0.00744	-0.00805	-0.00773	-0.00728	-0.00756	-0.00704	-0.00708	-0.00777	-0.00733	-0.00803	-0.00757	-0.00829	-0.0076	-0.00759	-0.00767	-0.00744	-0.00732	-0.00855
3988.13	-0.0008	-0.00646	-0.0075	-0.00736	-0.00718	-0.00744	-0.00805	-0.00773	-0.00728	-0.00756	-0.00704	-0.00708	-0.00777	-0.00733	-0.00803	-0.00757	-0.00829	-0.0076	-0.00759	-0.00767	-0.00744	-0.00732	-0.00855
3986.2	-0.0008	-0.00646	-0.0075	-0.00736	-0.00718	-0.00744	-0.00805	-0.00773	-0.00728	-0.00756	-0.00704	-0.00708	-0.00777	-0.00733	-0.00803	-0.00757	-0.00829	-0.0076	-0.00759	-0.00767	-0.00744	-0.00732	-0.00855
3984.28	-0.0008	-0.00646	-0.0075	-0.00736	-0.00718	-0.00744	-0.00805	-0.00773	-0.00728	-0.00756	-0.00704	-0.00708	-0.00777	-0.00733	-0.00803	-0.00757	-0.00829	-0.0076	-0.00759	-0.00767	-0.00744	-0.00732	-0.00855
3982.35	-0.0008	-0.00646	-0.0075	-0.00736	-0.00718	-0.00744	-0.00805	-0.00773	-0.00728	-0.00756	-0.00704	-0.00708	-0.00777	-0.00733	-0.00803	-0.00757	-0.00829	-0.0076	-0.00759	-0.00767	-0.00744	-0.00732	-0.00855
3980.42	-0.0008	-0.00646	-0.0075	-0.00736	-0.00718	-0.00744	-0.00805	-0.00773	-0.00728	-0.00756	-0.00704	-0.00708	-0.00777	-0.00733	-0.00803	-0.00757	-0.00829	-0.0076	-0.00759	-0.00767	-0.00744	-0.00732	-0.00855
3978.49	-0.0008	-0.00646	-0.0075	-0.00736	-0.00718	-0.00744	-0.00805	-0.00773	-0.00728	-0.00756	-0.00704	-0.00708	-0.00777	-0.00733	-0.00803	-0.00757	-0.00829	-0.0076	-0.00759	-0.00767	-0.00744	-0.00732	-0.00855
3976.56	-0.0008	-0.00646	-0.0075	-0.00736	-0.00718	-0.00744	-0.00805	-0.00773	-0.00728	-0.00756	-0.00704	-0.00708	-0.00777	-0.00733	-0.00803	-0.00757	-0.00829	-0.0076	-0.00759	-0.00767	-0.00744	-0.00732	-0.00855
3974.63	-0.0008	-0.00646	-0.0075	-0.00736	-0.00718	-0.00744	-0.00805	-0.00773	-0.00728	-0.00756	-0.00704	-0.00708	-0.00777	-0.00733	-0.00803	-0.00757	-0.00829	-0.0076	-0.00759	-0.00767	-0.00744	-0.00732	-0.00855
3972.7	-0.00079	-0.0065	-0.00749	-0.00732	-0.00718	-0.00745	-0.00792	-0.00757	-0.00724	-0.00754	-0.00708	-0.00714	-0.0077	-0.0073	-0.00809	-0.00759	-0.00832	-0.00756	-0.00754	-0.00773	-0.00742	-0.00734	-0.00849
3970.78	-0.00069	-0.00649	-0.00746	-0.00725	-0.00719	-0.00743	-0.00776	-0.00736	-0.00718	-0.00751	-0.00709	-0.00715	-0.00762	-0.00721	-0.00813	-0.00755	-0.00831	-0.00748	-0.00743	-0.00776	-0.00736	-0.00733	-0.00837
3968.85	-0.00053	-0.00645	-0.0074	-0.00712	-0.00724	-0.00737	-0.0076	-0.00715	-0.00711	-0.00746	-0.00706	-0.00712	-0.00754	-0.00707	-0.00814	-0.00746	-0.00825	-0.00737	-0.0073	-0.00778	-0.00727	-0.00731	-0.00821
3966.92	-0.00034	-0.00635	-0.00734	-0.00697	-0.00733	-0.00729	-0.00744	-0.00695	-0.00703	-0.00742	-0.00699	-0.00704	-0.00746	-0.00691	-0.00812	-0.00732	-0.00817	-0.00725	-0.00716	-0.0078	-0.00716	-0.00726	-0.00803
3964.99	-0.00015	-0.00621	-0.0073	-0.00681	-0.00745	-0.00721	-0.0073	-0.0068	-0.00697	-0.00738	-0.00692	-0.00691	-0.00738	-0.00677	-0.00805	-0.00716	-0.00806	-0.00711	-0.00702	-0.00779	-0.00704	-0.0072	-0.00783
3963.06	-1e-05	-0.00605	-0.00726	-0.00665	-0.00756	-0.00713	-0.00714	-0.0067	-0.00693	-0.00735	-0.00684	-0.00676	-0.00728	-0.00664	-0.00794	-0.00698	-0.00794	-0.00696	-0.0069	-0.00777	-0.00693	-0.00714	-0.00758
3961.13	8e-05	-0.00588	-0.00721	-0.00648	-0.00762	-0.00704	-0.00698	-0.00665	-0.00688	-0.00732	-0.00679	-0.00659	-0.00714	-0.00654	-0.0078	-0.00682	-0.00779	-0.00682	-0.00677	-0.00771	-0.00683	-0.00708	-0.00728
3959.2	0.00011	-0.00573	-0.00713	-0.0063	-0.00762	-0.00693	-0.00681	-0.00664	-0.00682	-0.0073	-0.00677	-0.00644	-0.00699	-0.00644	-0.00766	-0.00666	-0.00764	-0.00668	-0.00664	-0.00762	-0.00675	-0.00703	-0.00694
3957.28	0.00013	-0.00559	-0.00702	-0.00614	-0.00757	-0.0068	-0.00664	-0.00663	-0.00674	-0.00726	-0.00676	-0.00631	-0.00683	-0.00634	-0.00755	-0.00652	-0.00747	-0.00654	-0.0065	-0.00751	-0.00667	-0.00698	-0.00661
3955.35	0.00015	-0.00546	-0.00687	-0.00602	-0.00747	-0.00665	-0.00648	-0.00661	-0.00664	-0.00721	-0.00679	-0.00621	-0.0067	-0.00624	-0.00745	-0.0064	-0.00732	-0.00641	-0.00636	-0.00738	-0.00657	-0.00694	-0.00632
3953.42	0.00018	-0.00534	-0.0067	-0.00598	-0.00736	-0.00651	-0.00637	-0.00657	-0.00655	-0.00715	-0.00684	-0.00613	-0.00663	-0.00616	-0.00738	-0.0063	-0.00721	-0.0063	-0.00625	-0.00726	-0.00648	-0.00691	-0.00609
3951.49	0.00023	-0.00527	-0.00652	-0.00604	-0.00725	-0.0064	-0.00629	-0.00655	-0.00649	-0.00711	-0.00692	-0.0061	-0.0066	-0.00614	-0.00731	-0.00621	-0.00714	-0.00623	-0.00619	-0.00718	-0.00642	-0.00688	-0.00594
3949.56	0.00027	-0.00528	-0.00635	-0.00619	-0.00717	-0.00634	-0.00627	-0.00656	-0.00647	-0.00711	-0.007	-0.00612	-0.0066	-0.00618	-0.00723	-0.00613	-0.00713	-0.0062	-0.00619	-0.00719	-0.00643	-0.00685	-0.00586
3947.63	0.00029	-0.00537	-0.00619	-0.00641	-0.0071	-0.00635	-0.0063	-0.0066	-0.00651	-0.00714	-0.0071	-0.00619	-0.00661	-0.00628	-0.00715	-0.00605	-0.00716	-0.00619	-0.00623	-0.00728	-0.00648	-0.00684	-0.00588
3945.71	0.00026	-0.00554	-0.00607	-0.00668	-0.00705	-0.00642	-0.00636	-0.00667	-0.00658	-0.0072	-0.00721	-0.00627	-0.0066	-0.00639	-0.00707	-0.006	-0.00721	-0.00621	-0.00628	-0.0074	-0.00655	-0.00685	-0.00596
3943.78	0.00021	-0.00574	-0.00598	-0.00697	-0.007	-0.00657	-0.00646	-0.00675	-0.00666	-0.00726	-0.00734	-0.00636	-0.00657	-0.00649	-0.00701	-0.00598	-0.00728	-0.00627	-0.00631	-0.00751	-0.00662	-0.00686	-0.00609
3941.85	0.00014	-0.00595	-0.00594	-0.00724	-0.00696	-0.00677	-0.00659	-0.00685	-0.00675	-0.00734	-0.00749	-0.00643	-0.00654	-0.00657	-0.00699	-0.00603	-0.00737	-0.0064	-0.00631	-0.00758	-0.00669	-0.0069	-0.00626
3939.92	5e-05	-0.00613	-0.00596	-0.00747	-0.00693	-0.00702	-0.00674	-0.00696	-0.00685	-0.00743	-0.00765	-0.00649	-0.00654	-0.00663	-0.00702	-0.00612	-0.00746	-0.00659	-0.00631	-0.00761	-0.00675	-0.00697	-0.00645
3937.99	-4e-05	-0.00626	-0.00602	-0.00763	-0.00689	-0.00727	-0.00686	-0.00706	-0.00694	-0.00752	-0.00779	-0.00651	-0.00655	-0.00671	-0.00705	-0.00624	-0.00754	-0.00684	-0.00631	-0.00763	-0.00681	-0.00704	-0.00663
3936.06	-0.00013	-0.00632	-0.00612	-0.0077	-0.00683	-0.00749	-0.00691	-0.00715	-0.00701	-0.00758	-0.00786	-0.0065	-0.00656	-0.0068	-0.00706	-0.00634	-0.00754	-0.00708	-0.00633	-0.00763	-0.00686	-0.0071	-0.00676
3934.13	-0.00016	-0.00633	-0.00621	-0.00769	-0.00675	-0.00763	-0.00687	-0.00722	-0.00704	-0.00758	-0.00783	-0.00644	-0.00655	-0.00689	-0.00703	-0.00643	-0.00746	-0.00728	-0.00639	-0.00762	-0.00687	-0.00713	-0.00681
3932.21	-0.00014	-0.0063	-0.00629	-0.00763	-0.00665	-0.00768	-0.00675	-0.00728	-0.00703	-0.00751	-0.00773	-0.00637	-0.00654	-0.00695	-0.00695	-0.00652	-0.00729	-0.00742	-0.00644	-0.00758	-0.00684	-0.00715	-0.00679
3930.28	-6e-05	-0.00627	-0.00636	-0.00754	-0.00654	-0.00765	-0.00661	-0.00733	-0.00702	-0.00736	-0.00758	-0.00632	-0.00653	-0.00699	-0.00685	-0.0066	-0.00707	-0.00749	-0.00648	-0.00747	-0.00679	-0.00716	-0.00671
3928.35	4e-05	-0.00623	-0.00644	-0.00743	-0.00645	-0.00757	-0.00651	-0.00736	-0.00702	-0.00717	-0.00742	-0.00631	-0.00657	-0.007	-0.00674	-0.00671	-0.00685	-0.00752	-0.00652	-0.00732	-0.00674	-0.00717	-0.00661
3926.42	0.00016	-0.0062	-0.00654	-0.0073	-0.00641	-0.00749	-0.00649	-0.00739	-0.00704	-0.00696	-0.00729	-0.00635	-0.00667	-0.007	-0.00665	-0.00683	-0.0067	-0.00754	-0.00659	-0.00715	-0.0067	-0.00719	-0.00653
3924.49	0.00027	-0.00617	-0.00663	-0.00717	-0.00643	-0.00744	-0.00654	-0.00742	-0.00707	-0.00678	-0.00719	-0.00643	-0.00687	-0.00699	-0.00659	-0.00697	-0.00664	-0.00756	-0.0067	-0.007	-0.00668	-0.00721	-0.00651
3922.56	0.00035	-0.00615	-0.0067	-0.00703	-0.00649	-0.00742	-0.00664	-0.00747	-0.00708	-0.00668	-0.00712	-0.00651	-0.00713	-0.00695	-0.00653	-0.00708	-0.00665	-0.00759	-0.00684	-0.00689	-0.00669	-0.00722	-0.00656
3920.63	0.0004	-0.00614	-0.00674	-0.00691	-0.00656	-0.0074	-0.00677	-0.00752	-0.00708	-0.00664	-0.00707	-0.00655	-0.00741	-0.00689	-0.00647	-0.00713	-0.00669	-0.00759	-0.00696	-0.00683	-0.00673	-0.00722	-0.00664
3918.71	0.00042	-0.00611	-0.00675	-0.0068	-0.00661	-0.00737	-0.00688	-0.00756	-0.00706	-0.00665	-0.00704	-0.00655	-0.00764	-0.00682	-0.00638	-0.0071	-0.00673	-0.00755	-0.00703	-0.0068	-0.00679	-0.0072	-0.00669
3916.78	0.00043	-0.00609	-0.00675	-0.00668	-0.00662	-0.00728	-0.00697	-0.00757	-0.00702	-0.0067	-0.00705	-0.00653	-0.00779	-0.00675	-0.00629	-0.00699	-0.00674	-0.00746	-0.00702	-0.00679	-0.00685	-0.00719	-0.00667
3914.85	0.00039	-0.00609	-0.00676	-0.00659	-0.0066	-0.00716	-0.00705	-0.00756	-0.007	-0.00677	-0.00711	-0.00657	-0.0079	-0.0067	-0.00625	-0.00686	-0.00676	-0.00734	-0.00699	-0.00681	-0.00692	-0.00721	-0.00661
3912.92	0.00029	-0.00613	-0.0068	-0.00654	-0.0066	-0.00701	-0.00713	-0.00756	-0.00704	-0.00686	-0.00722	-0.00669	-0.008	-0.00667	-0.0063	-0.00672	-0.00681	-0.00722	-0.00696	-0.00689	-0.00701	-0.00728	-0.00657
3910.99	0.00018	-0.00622	-0.00684	-0.00653	-0.00663	-0.00685	-0.00719	-0.00756	-0.00711	-0.00694	-0.00734	-0.00687	-0.00811	-0.00663	-0.00643	-0.00659	-0.00692	-0.00712	-0.00696	-0.00701	-0.0071	-0.0074	-0.00658
3909.06	0.0001	-0.00632	-0.00685	-0.00654	-0.00669	-0.00671	-0.00722	-0.00754	-0.00715	-0.00699	-0.00743	-0.00705	-0.00822	-0.00655	-0.00658	-0.00647	-0.00706	-0.007	-0.00697	-0.00716	-0.00718	-0.00752	-0.00661
3907.14	0.00013	-0.0064	-0.00681	-0.00655	-0.00673	-0.00657	-0.00719	-0.00749	-0.00712	-0.00698	-0.00744	-0.00716	-0.00828	-0.00644	-0.00669	-0.00631	-0.0072	-0.00683	-0.00695	-0.00732	-0.00722	-0.00759	-0.0066
3905.21	0.00025	-0.00645	-0.00673	-0.00654	-0.00673	-0.00644	-0.00713	-0.00739	-0.00701	-0.00693	-0.00737	-0.00717	-0.00827	-0.0063	-0.0067	-0.00612	-0.00732	-0.00659	-0.00688	-0.00747	-0.00724	-0.00757	-0.00654
3903.28	0.00045	-0.00646	-0.00664	-0.00651	-0.00668	-0.00634	-0.00705	-0.00725	-0.00684	-0.00686	-0.00725	-0.0071	-0.00816	-0.00615	-0.00665	-0.00591	-0.00739	-0.00628	-0.00676	-0.00762	-0.00724	-0.00748	-0.00643
3901.35	0.00065	-0.00646	-0.00657	-0.0065	-0.0066	-0.00628	-0.00696	-0.0071	-0.00665	-0.00677	-0.00714	-0.00698	-0.00797	-0.00601	-0.00657	-0.00572	-0.0074	-0.00593	-0.00659	-0.00774	-0.00727	-0.00737	-0.00633
3899.42	0.00083	-0.00641	-0.00653	-0.0065	-0.00654	-0.00626	-0.00685	-0.00694	-0.00643	-0.00667	-0.00703	-0.00684	-0.00769	-0.00586	-0.00646	-0.00556	-0.00735	-0.00561	-0.00638	-0.00779	-0.0073	-0.00728	-0.00628
3897.49	0.00097	-0.00631	-0.00648	-0.00651	-0.00648	-0.00627	-0.0067	-0.00678	-0.0062	-0.00655	-0.00691	-0.00669	-0.00732	-0.00569	-0.00633	-0.00546	-0.00722	-0.00534	-0.00613	-0.00773	-0.00735	-0.00721	-0.00626
3895.56	0.00109	-0.00616	-0.00643	-0.0065	-0.00644	-0.00628	-0.00649	-0.00662	-0.00595	-0.00643	-0.00673	-0.00653	-0.00692	-0.0055	-0.00616	-0.00539	-0.00703	-0.00516	-0.00588	-0.00756	-0.00737	-0.00716	-0.00626
3893.64	0.00117	-0.00597	-0.00635	-0.00647	-0.00642	-0.00627	-0.00622	-0.00646	-0.00573	-0.00633	-0.00648	-0.00634	-0.00652	-0.0053	-0.00595	-0.00534	-0.0068	-0.00505	-0.00564	-0.00729	-0.00736	-0.00713	-0.00624
3891.71	0.00121	-0.0058	-0.00626	-0.00642	-0.00644	-0.00624	-0.00593	-0.00634	-0.00555	-0.00626	-0.00619	-0.00614	-0.00616	-0.0051	-0.00572	-0.00529	-0.00653	-0.00499	-0.00543	-0.00696	-0.00731	-0.0071	-0.00616
3889.78	0.00122	-0.00566	-0.00618	-0.00639	-0.00651	-0.00621	-0.00566	-0.00627	-0.00544	-0.00624	-0.00588	-0.00596	-0.00585	-0.00494	-0.00549	-0.00526	-0.00622	-0.00493	-0.00525	-0.00661	-0.00723	-0.00706	-0.00602
3887.85	0.0012	-0.00558	-0.00612	-0.00639	-0.00662	-0.00621	-0.00544	-0.00625	-0.0054	-0.00623	-0.0056	-0.00582	-0.0056	-0.00483	-0.00531	-0.00525	-0.00587	-0.00486	-0.00511	-0.00627	-0.00712	-0.00701	-0.00586
3885.92	0.00118	-0.00553	-0.00608	-0.00643	-0.00673	-0.00626	-0.00528	-0.00628	-0.00542	-0.00623	-0.00538	-0.00573	-0.00543	-0.00476	-0.0052	-0.00527	-0.00553	-0.00478	-0.00502	-0.00596	-0.00702	-0.00695	-0.00572
3883.99	0.00114	-0.0055	-0.00605	-0.00651	-0.00684	-0.00635	-0.00518	-0.00634	-0.00549	-0.00626	-0.00524	-0.00572	-0.00534	-0.00473	-0.00517	-0.0053	-0.00525	-0.00472	-0.00498	-0.0057	-0.00695	-0.0069	-0.00563
3882.06	0.00109	-0.0055	-0.00601	-0.00661	-0.00695	-0.0065	-0.00516	-0.00643	-0.00558	-0.00632	-0.00516	-0.00579	-0.00533	-0.00473	-0.00522	-0.00533	-0.00505	-0.00471	-0.00501	-0.00551	-0.00695	-0.00688	-0.00562
3880.14	0.00103	-0.00554	-0.00597	-0.00673	-0.00707	-0.0067	-0.00521	-0.00654	-0.00565	-0.00644	-0.00514	-0.00593	-0.0054	-0.00474	-0.00532	-0.00534	-0.00493	-0.00473	-0.00509	-0.00542	-0.00703	-0.0069	-0.0057
3878.21	0.00097	-0.00562	-0.00589	-0.00686	-0.00716	-0.00694	-0.00534	-0.00666	-0.0057	-0.00662	-0.00516	-0.00611	-0.00554	-0.00475	-0.00544	-0.00532	-0.00487	-0.00476	-0.00517	-0.00542	-0.00717	-0.00694	-0.00583
3876.28	0.00089	-0.00572	-0.00578	-0.00699	-0.00719	-0.00716	-0.00555	-0.00677	-0.00572	-0.00683	-0.00522	-0.00631	-0.00571	-0.00477	-0.00555	-0.00529	-0.00486	-0.0048	-0.00525	-0.00552	-0.00735	-0.00701	-0.00597
3874.35	0.0008	-0.00582	-0.00567	-0.0071	-0.00717	-0.00732	-0.00581	-0.00687	-0.00574	-0.00704	-0.00532	-0.0065	-0.00587	-0.00482	-0.00564	-0.00524	-0.00488	-0.00484	-0.00531	-0.00573	-0.00756	-0.00709	-0.00606
3872.42	0.0007	-0.00591	-0.00556	-0.00721	-0.00713	-0.00739	-0.00607	-0.00696	-0.00577	-0.00723	-0.00545	-0.0067	-0.006	-0.0049	-0.00572	-0.00521	-0.00492	-0.00486	-0.00535	-0.00603	-0.00777	-0.0072	-0.00606
3870.49	0.00058	-0.00598	-0.00549	-0.0073	-0.00714	-0.00737	-0.0063	-0.00706	-0.00582	-0.0074	-0.00561	-0.00692	-0.00608	-0.00498	-0.00578	-0.00519	-0.00493	-0.00487	-0.00537	-0.00639	-0.00797	-0.00731	-0.006
3868.57	0.00044	-0.00605	-0.00545	-0.00739	-0.00722	-0.0073	-0.00647	-0.00719	-0.00589	-0.00753	-0.00577	-0.00716	-0.00616	-0.00505	-0.00584	-0.0052	-0.00493	-0.00486	-0.00537	-0.00676	-0.00813	-0.00743	-0.00591
3866.64	0.00031	-0.0061	-0.00544	-0.00747	-0.00734	-0.0072	-0.00658	-0.00731	-0.00597	-0.00762	-0.00591	-0.00738	-0.00623	-0.00509	-0.00589	-0.00523	-0.00493	-0.00485	-0.00538	-0.0071	-0.00822	-0.00752	-0.00583
3864.71	0.00024	-0.0061	-0.00543	-0.00751	-0.00742	-0.0071	-0.00661	-0.0074	-0.00601	-0.00766	-0.00601	-0.00752	-0.0063	-0.00507	-0.00588	-0.00529	-0.00497	-0.0048	-0.00539	-0.0074	-0.00823	-0.00756	-0.00575
3862.78	0.00026	-0.00605	-0.00541	-0.0075	-0.00741	-0.007	-0.00658	-0.00741	-0.006	-0.00761	-0.00607	-0.00755	-0.00636	-0.00501	-0.00581	-0.00535	-0.00503	-0.0047	-0.00541	-0.00764	-0.00816	-0.00751	-0.00567
3860.85	0.00035	-0.00595	-0.0054	-0.00743	-0.00729	-0.00692	-0.00648	-0.00735	-0.00597	-0.00747	-0.00612	-0.00749	-0.00638	-0.00493	-0.00568	-0.0054	-0.00511	-0.00456	-0.00545	-0.00784	-0.00808	-0.00739	-0.00557
3858.92	0.00047	-0.00579	-0.00537	-0.00729	-0.00711	-0.00685	-0.00631	-0.00726	-0.00591	-0.00727	-0.00618	-0.00736	-0.00633	-0.00485	-0.00553	-0.0054	-0.00516	-0.00439	-0.00547	-0.008	-0.00802	-0.00724	-0.0055
3856.99	0.00059	-0.00558	-0.00532	-0.00712	-0.00692	-0.00675	-0.00609	-0.00718	-0.00584	-0.00703	-0.00623	-0.00719	-0.00618	-0.00476	-0.00537	-0.00536	-0.00514	-0.00421	-0.00546	-0.00814	-0.00798	-0.00713	-0.00548
3855.07	0.00068	-0.00532	-0.00524	-0.00696	-0.00678	-0.0066	-0.00582	-0.00712	-0.00574	-0.00678	-0.00627	-0.00702	-0.00594	-0.00465	-0.00522	-0.00529	-0.00506	-0.00408	-0.00542	-0.00824	-0.00797	-0.00711	-0.00555
3853.14	0.00073	-0.00506	-0.00515	-0.00682	-0.00672	-0.00643	-0.00558	-0.00711	-0.00562	-0.00657	-0.00627	-0.00689	-0.00569	-0.00449	-0.0051	-0.00524	-0.00495	-0.00402	-0.00538	-0.00831	-0.00795	-0.00718	-0.00568
3851.21	0.00073	-0.00485	-0.00504	-0.00672	-0.00672	-0.00626	-0.00538	-0.00713	-0.0055	-0.00641	-0.00624	-0.00681	-0.00547	-0.00431	-0.00501	-0.00522	-0.00487	-0.00403	-0.00535	-0.00836	-0.00788	-0.0073	-0.00583
3849.28	0.00068	-0.00471	-0.00492	-0.00664	-0.00676	-0.0061	-0.00525	-0.00717	-0.00541	-0.00633	-0.00618	-0.00675	-0.00534	-0.00413	-0.00497	-0.00524	-0.00481	-0.00407	-0.00535	-0.00837	-0.00774	-0.00744	-0.00597
3847.35	0.0006	-0.00465	-0.0048	-0.00656	-0.00683	-0.00597	-0.00516	-0.00718	-0.00533	-0.00631	-0.00611	-0.00668	-0.00528	-0.00399	-0.00498	-0.00528	-0.00477	-0.00411	-0.00535	-0.00836	-0.00754	-0.00757	-0.00608
3845.42	0.00049	-0.00464	-0.00469	-0.00646	-0.0069	-0.00588	-0.00512	-0.00717	-0.00528	-0.00634	-0.00605	-0.00657	-0.00527	-0.0039	-0.00502	-0.00531	-0.00471	-0.00415	-0.00537	-0.00831	-0.00729	-0.00766	-0.00617
3843.49	0.00038	-0.00465	-0.00462	-0.00632	-0.00693	-0.00582	-0.00511	-0.00713	-0.00522	-0.00637	-0.006	-0.00641	-0.00528	-0.00389	-0.0051	-0.00531	-0.0046	-0.00418	-0.0054	-0.00824	-0.00703	-0.00772	-0.00627
3841.57	0.00032	-0.00463	-0.00454	-0.00614	-0.0069	-0.00576	-0.0051	-0.00707	-0.00512	-0.00633	-0.00596	-0.00623	-0.00526	-0.0039	-0.0052	-0.00525	-0.00447	-0.00422	-0.00542	-0.00815	-0.00681	-0.00774	-0.0064
3839.64	0.00033	-0.00455	-0.00446	-0.00592	-0.00679	-0.00569	-0.00508	-0.00699	-0.00496	-0.00621	-0.00592	-0.00606	-0.00518	-0.00389	-0.00531	-0.00512	-0.00432	-0.00426	-0.00538	-0.00806	-0.00663	-0.00775	-0.00652
3837.71	0.00043	-0.00444	-0.00438	-0.00568	-0.00666	-0.00559	-0.00502	-0.00692	-0.00474	-0.00605	-0.00587	-0.00592	-0.00503	-0.00384	-0.0054	-0.00492	-0.00418	-0.00431	-0.00529	-0.00797	-0.00651	-0.00776	-0.00661
3835.78	0.00057	-0.00434	-0.0043	-0.00542	-0.00652	-0.0055	-0.00495	-0.00684	-0.00449	-0.00588	-0.00582	-0.00584	-0.00485	-0.00377	-0.00546	-0.0047	-0.00403	-0.00437	-0.00517	-0.00788	-0.00645	-0.00779	-0.00666
3833.85	0.00072	-0.00429	-0.00425	-0.00516	-0.0064	-0.00543	-0.00491	-0.00676	-0.00424	-0.00573	-0.00578	-0.00584	-0.00467	-0.00369	-0.00547	-0.00451	-0.0039	-0.00442	-0.00506	-0.00778	-0.00643	-0.00784	-0.00665
3831.92	0.00084	-0.00428	-0.00423	-0.00491	-0.00628	-0.00539	-0.00494	-0.00667	-0.00401	-0.00561	-0.00574	-0.0059	-0.00454	-0.00364	-0.00545	-0.00437	-0.00383	-0.00448	-0.005	-0.00767	-0.00645	-0.00789	-0.00659
3830	0.00089	-0.0043	-0.00426	-0.0047	-0.0062	-0.00539	-0.00501	-0.00658	-0.00384	-0.00551	-0.0057	-0.00599	-0.00449	-0.00364	-0.00542	-0.0043	-0.00382	-0.00457	-0.00499	-0.00759	-0.00648	-0.00795	-0.00649
3828.07	0.00089	-0.00436	-0.00433	-0.0046	-0.00618	-0.00544	-0.00512	-0.00653	-0.00374	-0.00546	-0.00567	-0.00609	-0.0045	-0.00369	-0.00539	-0.00431	-0.00388	-0.00471	-0.00502	-0.00755	-0.00654	-0.00799	-0.00635
3826.14	0.00084	-0.00447	-0.00446	-0.00463	-0.00626	-0.00556	-0.00522	-0.00658	-0.00371	-0.0055	-0.00569	-0.00622	-0.00455	-0.00382	-0.00538	-0.00438	-0.00398	-0.00487	-0.00508	-0.00753	-0.00665	-0.00802	-0.0062
3824.21	0.00077	-0.00462	-0.00462	-0.00481	-0.00643	-0.00574	-0.00534	-0.00672	-0.00376	-0.00562	-0.00576	-0.00639	-0.00463	-0.004	-0.0054	-0.00451	-0.00411	-0.00505	-0.00515	-0.00751	-0.00679	-0.00802	-0.00606
3822.28	0.00068	-0.0048	-0.00477	-0.00509	-0.00661	-0.00594	-0.00547	-0.00688	-0.00386	-0.00579	-0.00588	-0.00659	-0.00474	-0.00421	-0.00544	-0.00466	-0.0043	-0.00522	-0.00527	-0.00748	-0.00696	-0.00799	-0.00594
3820.35	0.0006	-0.00495	-0.00488	-0.00539	-0.00673	-0.0061	-0.0056	-0.00699	-0.00402	-0.00596	-0.006	-0.00678	-0.00487	-0.0044	-0.00547	-0.0048	-0.00453	-0.00538	-0.00542	-0.00742	-0.00711	-0.0079	-0.00584
3818.42	0.00057	-0.00504	-0.00491	-0.00565	-0.00673	-0.0062	-0.0057	-0.00704	-0.00422	-0.00611	-0.00609	-0.00692	-0.00497	-0.00456	-0.00546	-0.0049	-0.00475	-0.0055	-0.00559	-0.00734	-0.00723	-0.00776	-0.00573
3816.5	0.00056	-0.00506	-0.0049	-0.00584	-0.00665	-0.00625	-0.00577	-0.00704	-0.00445	-0.00622	-0.00616	-0.00701	-0.00504	-0.00469	-0.00541	-0.00493	-0.00491	-0.00558	-0.00575	-0.00725	-0.00733	-0.00757	-0.00563
3814.57	0.00055	-0.00504	-0.00487	-0.00598	-0.00653	-0.00627	-0.00581	-0.00705	-0.00472	-0.00635	-0.00621	-0.00706	-0.00506	-0.0048	-0.00534	-0.00489	-0.00501	-0.00564	-0.00585	-0.00718	-0.0074	-0.00738	-0.00554
3812.64	0.00052	-0.005	-0.00484	-0.00612	-0.00643	-0.00626	-0.00585	-0.00711	-0.00497	-0.0065	-0.00626	-0.00712	-0.00505	-0.00488	-0.00527	-0.0048	-0.00507	-0.00568	-0.0059	-0.00711	-0.00745	-0.00723	-0.00548
3810.71	0.00046	-0.00497	-0.00482	-0.00629	-0.00639	-0.00623	-0.00592	-0.0072	-0.0052	-0.00667	-0.00628	-0.00721	-0.00504	-0.00493	-0.00519	-0.00471	-0.00512	-0.00572	-0.00589	-0.00703	-0.00749	-0.00713	-0.00544
3808.78	0.00039	-0.00496	-0.00483	-0.00651	-0.0064	-0.0062	-0.00602	-0.00732	-0.0054	-0.00686	-0.00628	-0.00735	-0.00507	-0.00496	-0.00514	-0.00467	-0.00522	-0.00577	-0.00587	-0.00696	-0.0075	-0.00707	-0.00542
3806.85	0.00032	-0.00496	-0.00488	-0.00675	-0.00644	-0.00619	-0.00617	-0.00744	-0.00558	-0.00702	-0.00628	-0.00751	-0.00515	-0.00499	-0.00513	-0.00469	-0.00535	-0.00582	-0.00588	-0.00689	-0.00747	-0.00703	-0.00541
3804.92	0.00025	-0.00496	-0.00496	-0.007	-0.00648	-0.00619	-0.00634	-0.00752	-0.00574	-0.00714	-0.00628	-0.00763	-0.00528	-0.00503	-0.00516	-0.00476	-0.00549	-0.00585	-0.00592	-0.00681	-0.0074	-0.00698	-0.00539
3803	0.00021	-0.00494	-0.00506	-0.00721	-0.00651	-0.00622	-0.00652	-0.00754	-0.00589	-0.0072	-0.00627	-0.00768	-0.00544	-0.0051	-0.00523	-0.00484	-0.0056	-0.00586	-0.00598	-0.00671	-0.00728	-0.00692	-0.00538
3801.07	0.00021	-0.0049	-0.00514	-0.00737	-0.00651	-0.00626	-0.0067	-0.00748	-0.00603	-0.00719	-0.00626	-0.00764	-0.0056	-0.0052	-0.00532	-0.00492	-0.00567	-0.00587	-0.00603	-0.00661	-0.00715	-0.00686	-0.00541
3799.14	0.00025	-0.00484	-0.00519	-0.00747	-0.00648	-0.00629	-0.00684	-0.00737	-0.00615	-0.00711	-0.00624	-0.00754	-0.00574	-0.00531	-0.00543	-0.00497	-0.00569	-0.00589	-0.00605	-0.00652	-0.00703	-0.0068	-0.00549
3797.21	0.00034	-0.00475	-0.00518	-0.00749	-0.00641	-0.00627	-0.00693	-0.00722	-0.00624	-0.00694	-0.00621	-0.00741	-0.00583	-0.00541	-0.00554	-0.00498	-0.00569	-0.00591	-0.00602	-0.00643	-0.00692	-0.00673	-0.00559
3795.28	0.00048	-0.00464	-0.00513	-0.00744	-0.00631	-0.00618	-0.0069	-0.00703	-0.00628	-0.00667	-0.00617	-0.00723	-0.00585	-0.00543	-0.00566	-0.00497	-0.00568	-0.0059	-0.00592	-0.00635	-0.00682	-0.00666	-0.00566
3793.35	0.00066	-0.00452	-0.00504	-0.00731	-0.00619	-0.00602	-0.00675	-0.00679	-0.00628	-0.00638	-0.00611	-0.00702	-0.00579	-0.00538	-0.00574	-0.00496	-0.00565	-0.00587	-0.00578	-0.00626	-0.00671	-0.00657	-0.00568
3791.43	0.00086	-0.00442	-0.00495	-0.00709	-0.00608	-0.00585	-0.00649	-0.00653	-0.00624	-0.00611	-0.00603	-0.00678	-0.0057	-0.00529	-0.0058	-0.00498	-0.00563	-0.00582	-0.00564	-0.00617	-0.00658	-0.00647	-0.00565
3789.5	0.00103	-0.00436	-0.00487	-0.0068	-0.00599	-0.0057	-0.00618	-0.00629	-0.00617	-0.00591	-0.00593	-0.00651	-0.00564	-0.00522	-0.00585	-0.00504	-0.0056	-0.00577	-0.00552	-0.00609	-0.00644	-0.00638	-0.0056
3787.57	0.00113	-0.00433	-0.00483	-0.0065	-0.00593	-0.00562	-0.00588	-0.00608	-0.00608	-0.00578	-0.00581	-0.00626	-0.00563	-0.00519	-0.00592	-0.00512	-0.00559	-0.00571	-0.00544	-0.00604	-0.0063	-0.00632	-0.00559
3785.64	0.00115	-0.00433	-0.00485	-0.00623	-0.00591	-0.00564	-0.00566	-0.00595	-0.00601	-0.00571	-0.0057	-0.00604	-0.0057	-0.00522	-0.00604	-0.00525	-0.0056	-0.00566	-0.0054	-0.00603	-0.0062	-0.00631	-0.00565
3783.71	0.00111	-0.00437	-0.00493	-0.00605	-0.00596	-0.00577	-0.00553	-0.00592	-0.00599	-0.00571	-0.00565	-0.0059	-0.00582	-0.00532	-0.00622	-0.00542	-0.00568	-0.00565	-0.00543	-0.00609	-0.00617	-0.00634	-0.0058
3781.78	0.00104	-0.00445	-0.00505	-0.00596	-0.00605	-0.006	-0.00548	-0.00597	-0.00602	-0.00579	-0.00571	-0.00583	-0.00598	-0.00546	-0.00648	-0.00565	-0.0058	-0.00567	-0.00553	-0.0062	-0.0062	-0.00638	-0.00604
3779.85	0.00098	-0.00455	-0.00514	-0.00595	-0.00615	-0.00627	-0.00547	-0.00607	-0.00607	-0.00592	-0.00585	-0.00585	-0.00612	-0.00559	-0.00676	-0.0059	-0.00595	-0.00571	-0.00566	-0.00636	-0.00628	-0.00643	-0.00632
3777.93	0.00097	-0.00463	-0.00517	-0.00595	-0.00624	-0.00648	-0.00547	-0.00619	-0.00609	-0.00604	-0.00598	-0.00592	-0.0062	-0.00568	-0.00701	-0.00612	-0.00607	-0.00574	-0.0058	-0.00651	-0.00636	-0.00644	-0.00658
3776	0.00097	-0.00464	-0.00514	-0.00591	-0.00627	-0.00656	-0.00545	-0.00626	-0.00608	-0.00613	-0.00606	-0.00601	-0.0062	-0.00569	-0.00721	-0.00627	-0.00613	-0.00572	-0.00588	-0.00663	-0.00638	-0.00641	-0.00674
3774.07	0.00097	-0.00461	-0.00512	-0.00583	-0.00626	-0.00652	-0.00544	-0.00631	-0.00607	-0.00619	-0.00608	-0.00611	-0.00612	-0.00563	-0.00733	-0.00631	-0.00612	-0.00569	-0.00592	-0.00673	-0.00633	-0.00636	-0.0068
3772.14	0.00091	-0.00458	-0.00516	-0.00578	-0.00625	-0.00641	-0.00547	-0.00639	-0.00607	-0.00627	-0.00612	-0.00623	-0.006	-0.00555	-0.00742	-0.00627	-0.0061	-0.00567	-0.00593	-0.00686	-0.00627	-0.00636	-0.0068
3770.21	0.00076	-0.00459	-0.00528	-0.00581	-0.00628	-0.00631	-0.00556	-0.00656	-0.00609	-0.00641	-0.00621	-0.00643	-0.00582	-0.00547	-0.00748	-0.00614	-0.00611	-0.00567	-0.00594	-0.00703	-0.00627	-0.00646	-0.00679
3768.28	0.00057	-0.00466	-0.00542	-0.00594	-0.00637	-0.00622	-0.00567	-0.00681	-0.00608	-0.00656	-0.00628	-0.00667	-0.00557	-0.00538	-0.00752	-0.00596	-0.00612	-0.00568	-0.00593	-0.00722	-0.00635	-0.00667	-0.0068
3766.35	0.00038	-0.00478	-0.00552	-0.00619	-0.00655	-0.00613	-0.00576	-0.0071	-0.006	-0.00672	-0.00629	-0.00695	-0.00526	-0.00528	-0.00751	-0.00575	-0.00612	-0.00566	-0.00594	-0.00742	-0.00654	-0.00699	-0.00682
3764.43	0.00019	-0.00494	-0.00556	-0.00653	-0.00681	-0.00603	-0.00582	-0.00738	-0.00583	-0.00688	-0.00625	-0.00726	-0.00493	-0.00516	-0.00749	-0.0055	-0.0061	-0.00564	-0.00598	-0.0076	-0.00684	-0.00739	-0.00682
3762.5	3e-05	-0.00513	-0.00555	-0.00691	-0.00716	-0.00591	-0.00587	-0.00764	-0.00563	-0.00706	-0.00621	-0.00758	-0.00462	-0.00506	-0.00749	-0.00524	-0.00605	-0.00561	-0.00607	-0.00778	-0.00721	-0.00786	-0.00683
3760.57	-0.0001	-0.00532	-0.00553	-0.0073	-0.0076	-0.00582	-0.00593	-0.00789	-0.00544	-0.00726	-0.00621	-0.00788	-0.00438	-0.00498	-0.00755	-0.005	-0.00599	-0.00561	-0.0062	-0.00798	-0.00763	-0.00837	-0.00686
3758.64	-0.00019	-0.00553	-0.00552	-0.00768	-0.00809	-0.00578	-0.00603	-0.00811	-0.00533	-0.00745	-0.00628	-0.00815	-0.0042	-0.00496	-0.00767	-0.0048	-0.00596	-0.00565	-0.00635	-0.00819	-0.00807	-0.00893	-0.00698
3756.71	-0.00026	-0.00574	-0.00551	-0.00802	-0.00853	-0.00577	-0.00615	-0.00829	-0.00532	-0.00758	-0.00638	-0.00839	-0.00409	-0.00495	-0.00784	-0.00466	-0.00599	-0.00571	-0.0065	-0.00843	-0.0085	-0.0095	-0.0072
3754.78	-0.00032	-0.00597	-0.00544	-0.00827	-0.00885	-0.00574	-0.00627	-0.00841	-0.00539	-0.00761	-0.00644	-0.00854	-0.004	-0.00493	-0.00801	-0.00456	-0.00603	-0.00576	-0.00662	-0.00866	-0.00888	-0.01001	-0.00746
3752.86	-0.00037	-0.00618	-0.00527	-0.0084	-0.00897	-0.00563	-0.00632	-0.00848	-0.00548	-0.00751	-0.00642	-0.00859	-0.0039	-0.00486	-0.0081	-0.00447	-0.00602	-0.00577	-0.00668	-0.00881	-0.0092	-0.01041	-0.00769
3750.93	-0.00037	-0.00636	-0.00502	-0.00837	-0.00892	-0.00539	-0.0063	-0.00853	-0.00554	-0.00733	-0.00629	-0.00851	-0.0038	-0.00474	-0.00811	-0.00438	-0.00593	-0.00573	-0.00668	-0.00885	-0.00944	-0.01066	-0.00781
3749	-0.00032	-0.00645	-0.0047	-0.00819	-0.0087	-0.00505	-0.0062	-0.00855	-0.00555	-0.00711	-0.00607	-0.00829	-0.00371	-0.00458	-0.00802	-0.00429	-0.00577	-0.00565	-0.00663	-0.00873	-0.00958	-0.01076	-0.00782
3747.07	-0.00019	-0.00642	-0.0043	-0.00789	-0.00838	-0.00464	-0.00604	-0.00849	-0.00553	-0.00687	-0.00581	-0.00796	-0.00364	-0.0044	-0.00786	-0.00419	-0.00557	-0.00553	-0.00653	-0.00848	-0.00963	-0.01074	-0.00774
3745.14	-2e-05	-0.00625	-0.00384	-0.0075	-0.00798	-0.00422	-0.00585	-0.00833	-0.00548	-0.00662	-0.00552	-0.00754	-0.0036	-0.00422	-0.00764	-0.00409	-0.00535	-0.00536	-0.00637	-0.00813	-0.00961	-0.01064	-0.0076
3743.21	0.00017	-0.00597	-0.00334	-0.00708	-0.00754	-0.00384	-0.00567	-0.00806	-0.00542	-0.00636	-0.0052	-0.00707	-0.00356	-0.00403	-0.00739	-0.00398	-0.00512	-0.00514	-0.00613	-0.00774	-0.00954	-0.01049	-0.00743
3741.28	0.00033	-0.00561	-0.00287	-0.00667	-0.00709	-0.00356	-0.00554	-0.00772	-0.00536	-0.0061	-0.00486	-0.00662	-0.00355	-0.00386	-0.00716	-0.00392	-0.00488	-0.00488	-0.00586	-0.00734	-0.00945	-0.0103	-0.00727
3739.36	0.00044	-0.00522	-0.00248	-0.0063	-0.00665	-0.00343	-0.00551	-0.00737	-0.00533	-0.00588	-0.00455	-0.00626	-0.00361	-0.00376	-0.00699	-0.00395	-0.00468	-0.00464	-0.00559	-0.007	-0.00935	-0.0101	-0.00713
3737.43	0.00053	-0.00485	-0.00225	-0.00598	-0.00626	-0.00344	-0.00557	-0.00709	-0.00538	-0.00575	-0.00433	-0.00604	-0.00376	-0.00374	-0.0069	-0.00411	-0.00456	-0.00448	-0.00539	-0.00675	-0.00926	-0.00989	-0.00704
3735.5	0.00058	-0.0045	-0.00218	-0.00572	-0.0059	-0.00358	-0.00573	-0.00692	-0.00551	-0.00573	-0.00422	-0.00597	-0.00405	-0.00385	-0.00689	-0.00439	-0.00456	-0.00443	-0.0053	-0.00663	-0.00918	-0.00968	-0.00702
3733.57	0.0006	-0.00417	-0.00228	-0.00551	-0.00558	-0.0038	-0.00593	-0.00685	-0.00574	-0.00579	-0.00426	-0.00598	-0.00448	-0.00409	-0.00694	-0.00477	-0.00468	-0.00452	-0.00533	-0.00664	-0.00909	-0.00948	-0.00706
3731.64	0.00059	-0.00388	-0.00249	-0.00535	-0.0053	-0.00405	-0.00612	-0.00684	-0.00601	-0.00589	-0.00443	-0.00605	-0.005	-0.00444	-0.00703	-0.00519	-0.00489	-0.00472	-0.00547	-0.00676	-0.00901	-0.00931	-0.00717
3729.71	0.00056	-0.00363	-0.00278	-0.00525	-0.00511	-0.00433	-0.00628	-0.00687	-0.00629	-0.00602	-0.00472	-0.00617	-0.00557	-0.00487	-0.00713	-0.00561	-0.00514	-0.00498	-0.00569	-0.00697	-0.00896	-0.00921	-0.00732
3727.78	0.00052	-0.00344	-0.00313	-0.00524	-0.00502	-0.00464	-0.00641	-0.00693	-0.00654	-0.00615	-0.00509	-0.00635	-0.00612	-0.00532	-0.00723	-0.006	-0.00541	-0.00529	-0.00595	-0.00728	-0.00897	-0.00925	-0.00751
3725.86	0.0005	-0.00327	-0.00344	-0.0053	-0.00504	-0.00498	-0.00647	-0.00701	-0.00675	-0.00628	-0.00548	-0.0066	-0.00658	-0.00575	-0.0073	-0.00632	-0.00566	-0.00559	-0.00624	-0.00767	-0.00905	-0.00941	-0.00774
3723.93	0.00054	-0.00311	-0.00365	-0.00538	-0.00513	-0.00531	-0.00647	-0.00705	-0.00687	-0.00638	-0.0058	-0.00686	-0.0069	-0.00613	-0.00731	-0.00659	-0.00587	-0.00586	-0.00655	-0.00811	-0.00919	-0.00966	-0.00799
3722	0.00065	-0.00292	-0.00371	-0.00546	-0.00527	-0.0056	-0.00639	-0.00704	-0.00688	-0.00648	-0.00603	-0.00708	-0.00707	-0.00646	-0.00729	-0.00683	-0.00602	-0.00609	-0.00687	-0.00856	-0.00936	-0.00994	-0.00822
3720.07	0.00081	-0.00272	-0.00367	-0.00554	-0.00545	-0.00582	-0.00627	-0.00699	-0.0068	-0.0066	-0.00622	-0.00727	-0.00716	-0.00677	-0.00726	-0.00707	-0.00614	-0.00633	-0.00723	-0.00898	-0.00956	-0.01022	-0.00842
3718.14	0.00097	-0.00253	-0.00361	-0.00559	-0.00567	-0.006	-0.00613	-0.00697	-0.0067	-0.0068	-0.00641	-0.00748	-0.00727	-0.00711	-0.00727	-0.00733	-0.0063	-0.00665	-0.00765	-0.00937	-0.00979	-0.0105	-0.00863
3716.21	0.00113	-0.00238	-0.00361	-0.00562	-0.00595	-0.00616	-0.00601	-0.00705	-0.00669	-0.00705	-0.00668	-0.00774	-0.00745	-0.00752	-0.00736	-0.00764	-0.00656	-0.00709	-0.00811	-0.00975	-0.01006	-0.01079	-0.0089
3714.29	0.00128	-0.00234	-0.00372	-0.00561	-0.0063	-0.00635	-0.00596	-0.00725	-0.00683	-0.00733	-0.00703	-0.00803	-0.00771	-0.008	-0.00754	-0.00799	-0.00696	-0.00766	-0.0086	-0.01017	-0.01033	-0.01113	-0.00928
3712.36	0.00139	-0.00243	-0.00394	-0.0056	-0.00666	-0.00656	-0.00599	-0.00753	-0.00712	-0.00761	-0.00746	-0.0083	-0.008	-0.00849	-0.0078	-0.00839	-0.0075	-0.00829	-0.00912	-0.01064	-0.0106	-0.01151	-0.00976
3710.43	0.0015	-0.00264	-0.00421	-0.00557	-0.00698	-0.00674	-0.00605	-0.00782	-0.00747	-0.00786	-0.00793	-0.00847	-0.00827	-0.0089	-0.00809	-0.00876	-0.0081	-0.00888	-0.00961	-0.01116	-0.01084	-0.01187	-0.01026
3708.5	0.00161	-0.00291	-0.00447	-0.00555	-0.0072	-0.00685	-0.0061	-0.00807	-0.00774	-0.00806	-0.00835	-0.00854	-0.00844	-0.00916	-0.00836	-0.00904	-0.00864	-0.00935	-0.01001	-0.01165	-0.01105	-0.01216	-0.01067
3706.57	0.00177	-0.00314	-0.0047	-0.00554	-0.00734	-0.00687	-0.00611	-0.00828	-0.00786	-0.00822	-0.00868	-0.00851	-0.00849	-0.00923	-0.00857	-0.00919	-0.00902	-0.00968	-0.01032	-0.01204	-0.01121	-0.01233	-0.01092
3704.64	0.00196	-0.00327	-0.0049	-0.00555	-0.00742	-0.00682	-0.00609	-0.00841	-0.00785	-0.00835	-0.00892	-0.00842	-0.00846	-0.00917	-0.00873	-0.00922	-0.00925	-0.00988	-0.01051	-0.01227	-0.01132	-0.01237	-0.01098
3702.71	0.00218	-0.0033	-0.00508	-0.00557	-0.00744	-0.00673	-0.00604	-0.00843	-0.00775	-0.00845	-0.00906	-0.00825	-0.00835	-0.00899	-0.00886	-0.00915	-0.00937	-0.00997	-0.0106	-0.01232	-0.01136	-0.01227	-0.01091
3700.79	0.00237	-0.00327	-0.00523	-0.00561	-0.00743	-0.00664	-0.00602	-0.00832	-0.00764	-0.00851	-0.00909	-0.00804	-0.0082	-0.00873	-0.00897	-0.00901	-0.00943	-0.00997	-0.01061	-0.01226	-0.01132	-0.01207	-0.01072
3698.86	0.00252	-0.00325	-0.00534	-0.00565	-0.00735	-0.00659	-0.00608	-0.00814	-0.00753	-0.00853	-0.009	-0.00781	-0.00799	-0.00841	-0.00909	-0.00883	-0.00944	-0.00989	-0.01055	-0.01211	-0.01122	-0.01179	-0.01044
3696.93	0.00261	-0.00326	-0.00541	-0.00566	-0.0072	-0.00654	-0.00622	-0.00795	-0.00741	-0.00851	-0.00879	-0.00758	-0.00773	-0.00807	-0.0092	-0.00863	-0.0094	-0.00972	-0.01042	-0.01192	-0.01106	-0.01147	-0.01008
3695	0.00269	-0.00328	-0.00541	-0.00562	-0.00698	-0.00648	-0.00639	-0.00782	-0.00725	-0.00846	-0.0085	-0.00739	-0.00745	-0.00771	-0.00926	-0.00839	-0.0093	-0.00949	-0.01022	-0.0117	-0.01089	-0.01114	-0.00967
3693.07	0.00274	-0.0033	-0.00539	-0.00553	-0.00674	-0.00639	-0.00654	-0.00783	-0.00709	-0.0084	-0.00823	-0.00728	-0.0072	-0.00738	-0.0093	-0.00814	-0.00916	-0.00926	-0.01	-0.01149	-0.01076	-0.01083	-0.00926
3691.14	0.00274	-0.00332	-0.00538	-0.00542	-0.00654	-0.00632	-0.00664	-0.008	-0.00696	-0.00839	-0.00807	-0.00726	-0.00704	-0.00716	-0.00936	-0.00788	-0.00902	-0.0091	-0.00983	-0.01135	-0.01072	-0.0106	-0.00895
3689.22	0.00265	-0.00336	-0.0054	-0.00535	-0.00644	-0.0063	-0.0067	-0.00831	-0.00689	-0.00845	-0.0081	-0.00733	-0.00698	-0.0071	-0.00949	-0.00764	-0.00891	-0.00904	-0.00974	-0.0113	-0.01076	-0.01048	-0.0088
3687.29	0.00248	-0.00344	-0.00543	-0.00534	-0.00647	-0.00637	-0.00671	-0.00868	-0.00687	-0.00858	-0.00829	-0.00749	-0.00699	-0.0072	-0.00967	-0.00745	-0.0088	-0.00906	-0.00974	-0.01133	-0.01085	-0.01047	-0.00882
3685.36	0.00227	-0.00354	-0.00546	-0.00538	-0.00661	-0.00651	-0.00664	-0.00906	-0.00685	-0.00871	-0.00853	-0.00773	-0.00699	-0.00738	-0.00982	-0.00732	-0.00864	-0.0091	-0.00975	-0.01137	-0.01099	-0.01056	-0.00896
3683.43	0.00205	-0.00362	-0.00547	-0.00543	-0.0068	-0.0067	-0.0065	-0.00938	-0.0068	-0.0088	-0.00871	-0.00803	-0.00696	-0.00754	-0.00989	-0.00723	-0.00841	-0.00911	-0.00971	-0.01133	-0.01113	-0.01072	-0.0091
3681.5	0.00187	-0.00367	-0.00541	-0.00545	-0.00694	-0.00686	-0.00629	-0.00962	-0.00672	-0.00885	-0.00873	-0.00832	-0.0069	-0.00762	-0.00986	-0.00713	-0.0081	-0.00905	-0.00958	-0.01116	-0.01125	-0.01089	-0.00918
3679.57	0.00174	-0.00367	-0.00524	-0.00541	-0.00697	-0.00697	-0.00605	-0.00974	-0.00658	-0.00886	-0.00861	-0.00854	-0.00681	-0.00763	-0.00974	-0.00702	-0.00776	-0.00893	-0.00934	-0.01085	-0.01134	-0.01102	-0.00918
3677.64	0.00169	-0.0036	-0.00493	-0.00533	-0.00683	-0.00701	-0.0058	-0.00976	-0.00639	-0.00884	-0.00836	-0.00867	-0.0067	-0.00759	-0.00956	-0.00691	-0.00744	-0.00877	-0.00901	-0.01044	-0.01137	-0.01107	-0.00912
3675.72	0.00174	-0.00345	-0.00451	-0.00525	-0.00658	-0.007	-0.00556	-0.00971	-0.00615	-0.00879	-0.00805	-0.0087	-0.00658	-0.00757	-0.00937	-0.00683	-0.00718	-0.00856	-0.00864	-0.00996	-0.01134	-0.01104	-0.00905
3673.79	0.00189	-0.00325	-0.00405	-0.00521	-0.0063	-0.00697	-0.00541	-0.00964	-0.00592	-0.00871	-0.00775	-0.00869	-0.00652	-0.0076	-0.0092	-0.00679	-0.00705	-0.00835	-0.00833	-0.0095	-0.01126	-0.01101	-0.00906
3671.86	0.00206	-0.00308	-0.00366	-0.00521	-0.00612	-0.007	-0.00542	-0.00959	-0.00582	-0.00864	-0.00757	-0.00871	-0.00654	-0.00772	-0.00911	-0.00683	-0.00711	-0.00824	-0.00819	-0.0092	-0.01117	-0.01104	-0.00917
3669.93	0.00223	-0.003	-0.00338	-0.00524	-0.00613	-0.00713	-0.0056	-0.00959	-0.00592	-0.00864	-0.00758	-0.00877	-0.00667	-0.00794	-0.00912	-0.00691	-0.00738	-0.00826	-0.00827	-0.00912	-0.01113	-0.01121	-0.00936
3668	0.0024	-0.00304	-0.00322	-0.00528	-0.00631	-0.00734	-0.0059	-0.00961	-0.00617	-0.00869	-0.00779	-0.00881	-0.00684	-0.00815	-0.00922	-0.00702	-0.00777	-0.00838	-0.00852	-0.00926	-0.01116	-0.0115	-0.00953
3666.07	0.00258	-0.00311	-0.00316	-0.00532	-0.00657	-0.00758	-0.00622	-0.00962	-0.00646	-0.00874	-0.0081	-0.00882	-0.00699	-0.00825	-0.00934	-0.00712	-0.00815	-0.0085	-0.00881	-0.00954	-0.01124	-0.01182	-0.00959
3664.14	0.00276	-0.00313	-0.00317	-0.00538	-0.00686	-0.00778	-0.0065	-0.00956	-0.00669	-0.00878	-0.00843	-0.00881	-0.00707	-0.00822	-0.00947	-0.00723	-0.00842	-0.00855	-0.00905	-0.00987	-0.0113	-0.01212	-0.00951
3662.22	0.0029	-0.00306	-0.00326	-0.00549	-0.00712	-0.00795	-0.00671	-0.00946	-0.00683	-0.0088	-0.00871	-0.00884	-0.00711	-0.00811	-0.00959	-0.00735	-0.00855	-0.0085	-0.00926	-0.01017	-0.01132	-0.01235	-0.00933
3660.29	0.00295	-0.00295	-0.00344	-0.00568	-0.00735	-0.00812	-0.00688	-0.00934	-0.00695	-0.00886	-0.00892	-0.00893	-0.00719	-0.00801	-0.0097	-0.00755	-0.00857	-0.00838	-0.00944	-0.01045	-0.01129	-0.01252	-0.00911
3658.36	0.00291	-0.00285	-0.00373	-0.00594	-0.00754	-0.00831	-0.00703	-0.00922	-0.00711	-0.00899	-0.00906	-0.00909	-0.00735	-0.008	-0.00982	-0.00787	-0.00857	-0.00825	-0.00962	-0.01074	-0.01123	-0.01264	-0.00892
3656.43	0.00279	-0.00283	-0.00409	-0.00627	-0.0077	-0.00852	-0.00719	-0.00915	-0.00733	-0.00921	-0.00916	-0.00928	-0.00758	-0.00809	-0.00995	-0.00831	-0.00861	-0.00814	-0.00978	-0.01103	-0.01117	-0.01272	-0.00879
3654.5	0.00265	-0.00291	-0.00447	-0.0066	-0.00782	-0.00869	-0.00737	-0.00913	-0.00761	-0.00949	-0.00921	-0.00944	-0.00785	-0.00824	-0.01008	-0.00883	-0.00868	-0.00805	-0.00993	-0.0113	-0.0112	-0.01277	-0.00871
3652.57	0.00254	-0.00304	-0.00472	-0.00685	-0.00788	-0.00872	-0.00755	-0.00916	-0.00788	-0.00975	-0.00922	-0.00951	-0.00807	-0.00839	-0.01014	-0.00933	-0.00877	-0.00798	-0.01002	-0.01153	-0.01132	-0.0128	-0.00863
3650.65	0.00248	-0.00317	-0.00473	-0.00695	-0.00783	-0.00854	-0.00765	-0.00917	-0.00806	-0.00991	-0.00918	-0.00945	-0.00822	-0.00847	-0.0101	-0.0097	-0.00879	-0.00793	-0.01005	-0.01168	-0.01151	-0.01277	-0.00845
3648.72	0.00243	-0.00322	-0.00445	-0.00685	-0.00768	-0.00816	-0.00763	-0.00909	-0.00812	-0.00991	-0.0091	-0.00931	-0.00833	-0.00848	-0.00995	-0.00983	-0.00869	-0.00793	-0.01002	-0.01174	-0.01169	-0.01265	-0.00812
3646.79	0.00232	-0.0032	-0.00399	-0.00659	-0.00754	-0.0077	-0.00751	-0.00895	-0.00809	-0.00982	-0.00897	-0.00914	-0.00847	-0.00849	-0.00979	-0.00975	-0.00849	-0.00805	-0.00995	-0.01176	-0.01181	-0.0125	-0.00771
3644.86	0.00207	-0.00319	-0.00352	-0.00629	-0.00749	-0.00733	-0.00738	-0.0088	-0.00804	-0.00976	-0.0088	-0.00903	-0.00866	-0.00856	-0.00968	-0.00958	-0.00828	-0.00833	-0.00992	-0.0118	-0.01188	-0.01238	-0.00733
3642.93	0.0017	-0.00323	-0.00315	-0.00602	-0.00757	-0.00712	-0.00731	-0.0087	-0.00805	-0.00977	-0.0086	-0.00901	-0.00888	-0.00874	-0.00962	-0.00941	-0.00814	-0.00875	-0.00997	-0.01191	-0.01186	-0.01233	-0.00708
3641	0.00132	-0.00335	-0.00295	-0.00581	-0.00773	-0.00709	-0.00735	-0.00869	-0.00817	-0.00985	-0.00834	-0.00904	-0.00911	-0.00894	-0.00954	-0.00932	-0.00811	-0.00926	-0.0101	-0.01201	-0.01177	-0.01232	-0.00702
3639.07	0.00099	-0.00354	-0.00289	-0.0056	-0.00787	-0.00718	-0.00745	-0.00877	-0.00836	-0.00994	-0.00803	-0.00907	-0.00933	-0.00909	-0.00937	-0.00926	-0.0082	-0.00979	-0.01029	-0.01203	-0.0116	-0.01228	-0.00715
3637.15	0.0008	-0.00377	-0.00287	-0.00537	-0.0079	-0.00733	-0.00755	-0.00892	-0.00856	-0.01001	-0.00766	-0.00906	-0.00956	-0.00913	-0.00915	-0.00916	-0.00838	-0.01024	-0.01046	-0.01187	-0.01138	-0.01213	-0.00743
3635.22	0.00079	-0.00398	-0.00285	-0.0051	-0.00776	-0.00744	-0.00762	-0.00909	-0.00869	-0.01005	-0.00728	-0.00899	-0.00977	-0.00908	-0.00893	-0.00895	-0.00862	-0.01052	-0.01057	-0.01151	-0.01113	-0.01184	-0.00781
3633.29	0.00093	-0.00414	-0.00283	-0.00488	-0.00746	-0.00751	-0.00768	-0.00925	-0.00873	-0.01003	-0.00696	-0.0089	-0.00993	-0.00897	-0.0088	-0.00861	-0.00885	-0.01062	-0.0106	-0.01098	-0.01087	-0.01144	-0.00828
3631.36	0.00118	-0.0042	-0.00283	-0.00473	-0.00707	-0.00754	-0.00779	-0.00935	-0.00871	-0.0099	-0.00671	-0.00881	-0.00999	-0.00885	-0.00877	-0.00815	-0.00901	-0.01056	-0.01059	-0.01037	-0.01061	-0.011	-0.00879
3629.43	0.00148	-0.00413	-0.00288	-0.00465	-0.00668	-0.00755	-0.00797	-0.0093	-0.00866	-0.00966	-0.00652	-0.00869	-0.00993	-0.00869	-0.0088	-0.00756	-0.00908	-0.0104	-0.01055	-0.0098	-0.01036	-0.01055	-0.00927
3627.5	0.00183	-0.00396	-0.00293	-0.00453	-0.00636	-0.00753	-0.00821	-0.00909	-0.00861	-0.00931	-0.00631	-0.00854	-0.00975	-0.00845	-0.00881	-0.00687	-0.00907	-0.01018	-0.01051	-0.00936	-0.01011	-0.01015	-0.00964
3625.57	0.00219	-0.00371	-0.00295	-0.00434	-0.00615	-0.0075	-0.00846	-0.00875	-0.00859	-0.00894	-0.00609	-0.00839	-0.00949	-0.0081	-0.00878	-0.00614	-0.00902	-0.00999	-0.01047	-0.00906	-0.00988	-0.00981	-0.00984
3623.65	0.00257	-0.00343	-0.00295	-0.0041	-0.00605	-0.00746	-0.00869	-0.00839	-0.00858	-0.00859	-0.00589	-0.00828	-0.0092	-0.00766	-0.00873	-0.00549	-0.00895	-0.00982	-0.01043	-0.00887	-0.00973	-0.00959	-0.00984
3621.72	0.00295	-0.00313	-0.00294	-0.00388	-0.006	-0.00742	-0.00882	-0.0081	-0.0086	-0.00824	-0.00577	-0.00824	-0.00892	-0.00716	-0.00873	-0.00502	-0.00887	-0.00965	-0.01037	-0.00871	-0.00966	-0.00951	-0.00968
3619.79	0.00328	-0.00282	-0.00297	-0.00377	-0.00597	-0.00741	-0.00886	-0.00793	-0.00868	-0.00795	-0.00578	-0.0083	-0.00872	-0.00671	-0.00884	-0.00478	-0.00881	-0.00944	-0.01036	-0.00859	-0.00965	-0.00959	-0.00946
3617.86	0.00349	-0.00257	-0.00314	-0.00384	-0.00594	-0.00744	-0.00883	-0.00791	-0.00881	-0.00777	-0.00594	-0.00842	-0.00865	-0.00646	-0.00907	-0.00479	-0.00881	-0.0092	-0.01041	-0.00855	-0.0097	-0.0098	-0.00926
3615.93	0.00356	-0.00243	-0.00349	-0.00406	-0.00589	-0.00752	-0.00872	-0.008	-0.00894	-0.00779	-0.00619	-0.00856	-0.00871	-0.00648	-0.00939	-0.00501	-0.00889	-0.00898	-0.01052	-0.00862	-0.00979	-0.01009	-0.00906
3614	0.00355	-0.0024	-0.004	-0.00439	-0.00582	-0.0076	-0.00854	-0.00817	-0.00904	-0.00799	-0.00643	-0.00869	-0.00884	-0.00674	-0.00976	-0.0054	-0.00906	-0.00883	-0.01061	-0.0088	-0.00996	-0.01036	-0.00883
3612.08	0.00353	-0.00243	-0.00458	-0.00479	-0.00577	-0.00765	-0.00833	-0.00836	-0.0091	-0.00835	-0.00665	-0.00882	-0.00898	-0.00712	-0.01014	-0.00591	-0.00936	-0.00879	-0.01061	-0.00906	-0.01023	-0.01056	-0.00858
3610.15	0.00349	-0.00244	-0.00511	-0.00522	-0.0058	-0.00768	-0.00813	-0.00857	-0.00916	-0.00877	-0.00687	-0.00896	-0.00906	-0.0075	-0.0105	-0.0065	-0.00981	-0.00886	-0.01055	-0.00937	-0.01062	-0.0107	-0.00833
3608.22	0.00339	-0.00238	-0.00548	-0.00563	-0.00589	-0.00772	-0.00799	-0.00874	-0.00922	-0.00913	-0.00712	-0.0091	-0.00908	-0.00781	-0.01087	-0.00714	-0.01039	-0.00901	-0.01047	-0.00976	-0.01109	-0.01085	-0.00808
3606.29	0.00317	-0.00218	-0.00561	-0.00599	-0.00597	-0.00778	-0.0079	-0.00881	-0.00923	-0.00932	-0.00738	-0.00919	-0.00902	-0.008	-0.01123	-0.00778	-0.01101	-0.0092	-0.01044	-0.01023	-0.01154	-0.01105	-0.0078
3604.36	0.00283	-0.00185	-0.0055	-0.00627	-0.00591	-0.00787	-0.0078	-0.00874	-0.00912	-0.00927	-0.00757	-0.00919	-0.00892	-0.0081	-0.01156	-0.00838	-0.01153	-0.00938	-0.01044	-0.01074	-0.01182	-0.01128	-0.00747
3602.43	0.00244	-0.00142	-0.00524	-0.00648	-0.00569	-0.00801	-0.00766	-0.00855	-0.00886	-0.00906	-0.00763	-0.00907	-0.00882	-0.00812	-0.01182	-0.00895	-0.01186	-0.00952	-0.01047	-0.01122	-0.01185	-0.0115	-0.0071
3600.5	0.00208	-0.00098	-0.005	-0.00668	-0.0054	-0.00826	-0.0075	-0.00833	-0.0085	-0.0088	-0.00756	-0.00889	-0.00875	-0.00812	-0.012	-0.00954	-0.01202	-0.00964	-0.01054	-0.01165	-0.01166	-0.0117	-0.0068
3598.58	0.00181	-0.00065	-0.00489	-0.00691	-0.00519	-0.00859	-0.00737	-0.00821	-0.00815	-0.00861	-0.00745	-0.00872	-0.00873	-0.00815	-0.01211	-0.01022	-0.01212	-0.00981	-0.0107	-0.012	-0.01132	-0.01191	-0.00664
3596.65	0.00164	-0.00048	-0.00496	-0.00718	-0.00513	-0.00897	-0.00735	-0.00826	-0.0079	-0.00848	-0.00739	-0.0086	-0.00874	-0.00823	-0.01218	-0.01101	-0.01223	-0.01009	-0.01092	-0.01228	-0.0109	-0.01211	-0.0067
3594.72	0.00156	-0.00051	-0.00516	-0.00749	-0.00524	-0.00934	-0.00744	-0.00848	-0.00782	-0.00838	-0.00745	-0.00857	-0.00877	-0.00837	-0.01223	-0.01187	-0.0124	-0.01046	-0.01115	-0.01246	-0.01047	-0.01228	-0.007
3592.79	0.00153	-0.00071	-0.00545	-0.00784	-0.00546	-0.00963	-0.00762	-0.0088	-0.00784	-0.00828	-0.00765	-0.00867	-0.00884	-0.00853	-0.01233	-0.01272	-0.01258	-0.01091	-0.01132	-0.01252	-0.01008	-0.01238	-0.00752
3590.86	0.00154	-0.00101	-0.00578	-0.0082	-0.00573	-0.0098	-0.00784	-0.00907	-0.00786	-0.00815	-0.00794	-0.00886	-0.00892	-0.00871	-0.01248	-0.01345	-0.01271	-0.01138	-0.01141	-0.01244	-0.00978	-0.0124	-0.00819
3588.93	0.00159	-0.00127	-0.0061	-0.00852	-0.00595	-0.00979	-0.0081	-0.00916	-0.00778	-0.00794	-0.00823	-0.00909	-0.00895	-0.00891	-0.01258	-0.01393	-0.01271	-0.0118	-0.01139	-0.01219	-0.00957	-0.01234	-0.00884
3587	0.00166	-0.00136	-0.00632	-0.00873	-0.00612	-0.00959	-0.00839	-0.009	-0.00753	-0.0076	-0.00844	-0.00932	-0.0089	-0.00911	-0.01252	-0.01407	-0.01248	-0.01213	-0.01122	-0.01179	-0.00944	-0.01223	-0.00935
3585.08	0.00177	-0.00125	-0.00638	-0.0088	-0.00626	-0.00923	-0.00866	-0.00858	-0.00713	-0.00718	-0.00853	-0.0095	-0.00877	-0.0092	-0.01223	-0.01388	-0.01203	-0.01235	-0.01087	-0.01134	-0.00938	-0.01209	-0.00967
3583.15	0.00194	-0.00099	-0.00623	-0.00869	-0.00641	-0.00878	-0.00889	-0.00794	-0.00663	-0.00675	-0.00849	-0.00958	-0.00859	-0.00912	-0.01175	-0.01346	-0.01144	-0.01246	-0.01035	-0.01089	-0.00938	-0.01196	-0.00979
3581.22	0.00225	-0.00067	-0.0059	-0.00842	-0.00658	-0.00828	-0.00904	-0.00721	-0.00609	-0.00635	-0.00834	-0.00958	-0.00837	-0.00886	-0.01116	-0.01294	-0.01085	-0.01249	-0.00975	-0.01044	-0.00944	-0.01189	-0.00974
3579.29	0.00269	-0.00041	-0.00546	-0.00804	-0.00675	-0.00778	-0.00914	-0.00656	-0.00557	-0.006	-0.00819	-0.00952	-0.00819	-0.0085	-0.01061	-0.01246	-0.01036	-0.01248	-0.00916	-0.00999	-0.00955	-0.01189	-0.00964
3577.36	0.00318	-0.00031	-0.00502	-0.00764	-0.00694	-0.00734	-0.00922	-0.00613	-0.0052	-0.00569	-0.00815	-0.00948	-0.00809	-0.00818	-0.01018	-0.01211	-0.01002	-0.01245	-0.00868	-0.00956	-0.00975	-0.01197	-0.00956
3575.43	0.00361	-0.00041	-0.00464	-0.00728	-0.00713	-0.007	-0.00933	-0.00599	-0.00501	-0.0054	-0.00828	-0.00944	-0.0081	-0.00801	-0.00991	-0.01186	-0.00985	-0.0124	-0.00838	-0.00921	-0.01005	-0.01211	-0.00954
3573.51	0.00387	-0.0007	-0.00437	-0.00696	-0.00734	-0.00678	-0.00945	-0.00613	-0.00499	-0.00518	-0.00853	-0.00939	-0.00823	-0.00805	-0.00976	-0.01164	-0.00984	-0.0123	-0.00826	-0.009	-0.01044	-0.01227	-0.00953
3571.58	0.00393	-0.0011	-0.00419	-0.00662	-0.00756	-0.00667	-0.00958	-0.00648	-0.00509	-0.00504	-0.00883	-0.00929	-0.00844	-0.00826	-0.00966	-0.01137	-0.00999	-0.01213	-0.00826	-0.00891	-0.01092	-0.01239	-0.00946
3569.65	0.00388	-0.00147	-0.00409	-0.00621	-0.00774	-0.00662	-0.00966	-0.00695	-0.00523	-0.00496	-0.00908	-0.00912	-0.00867	-0.00855	-0.00958	-0.01097	-0.01024	-0.0119	-0.00823	-0.00889	-0.01147	-0.01241	-0.00925
3567.72	0.00382	-0.00171	-0.00397	-0.00573	-0.00783	-0.00664	-0.00967	-0.00743	-0.00537	-0.00493	-0.00924	-0.00891	-0.00882	-0.00877	-0.00951	-0.0104	-0.01055	-0.01158	-0.00808	-0.00889	-0.01205	-0.01227	-0.00893
3565.79	0.00377	-0.00173	-0.00379	-0.00524	-0.00775	-0.0067	-0.00962	-0.00782	-0.00548	-0.0049	-0.00931	-0.00866	-0.00883	-0.00882	-0.00947	-0.00966	-0.01089	-0.01111	-0.00782	-0.0089	-0.01259	-0.01196	-0.00855
3563.86	0.00375	-0.00153	-0.00352	-0.0048	-0.00742	-0.00676	-0.00947	-0.00804	-0.00553	-0.00483	-0.00926	-0.00835	-0.00866	-0.00865	-0.0094	-0.00882	-0.01122	-0.01045	-0.0075	-0.00892	-0.01298	-0.01148	-0.00814
3561.93	0.00374	-0.00116	-0.00316	-0.0044	-0.00684	-0.0068	-0.00918	-0.00805	-0.00549	-0.0047	-0.00905	-0.00795	-0.00832	-0.00831	-0.00926	-0.00799	-0.01147	-0.00958	-0.00718	-0.00892	-0.01316	-0.01091	-0.00775
3560.01	0.00378	-0.00076	-0.00275	-0.00408	-0.00607	-0.00682	-0.00877	-0.00793	-0.00536	-0.00455	-0.00865	-0.00746	-0.00785	-0.00792	-0.00901	-0.00727	-0.01154	-0.00861	-0.00694	-0.00886	-0.01307	-0.01031	-0.00738
3558.08	0.00392	-0.00045	-0.0023	-0.00388	-0.00522	-0.00685	-0.00831	-0.00781	-0.00519	-0.0045	-0.0081	-0.00696	-0.00735	-0.00761	-0.00865	-0.00672	-0.01139	-0.00764	-0.00682	-0.00868	-0.01271	-0.00975	-0.00708
3556.15	0.00419	-0.0003	-0.0019	-0.0038	-0.00447	-0.00692	-0.00788	-0.00782	-0.00508	-0.00464	-0.00749	-0.00653	-0.00689	-0.00743	-0.0082	-0.00634	-0.01102	-0.00679	-0.00685	-0.0084	-0.01212	-0.00928	-0.00686
3554.22	0.00453	-0.0003	-0.0016	-0.00388	-0.00396	-0.00704	-0.00753	-0.00799	-0.00513	-0.00502	-0.00693	-0.00627	-0.00652	-0.00742	-0.00775	-0.00613	-0.01051	-0.00617	-0.00702	-0.00807	-0.0114	-0.00896	-0.00674
3552.29	0.00484	-0.00043	-0.00147	-0.00412	-0.00376	-0.00716	-0.00728	-0.00827	-0.00541	-0.00559	-0.00652	-0.00618	-0.00624	-0.00757	-0.00737	-0.0061	-0.00994	-0.00585	-0.00727	-0.00782	-0.01067	-0.00882	-0.00675
3550.36	0.00503	-0.00067	-0.00151	-0.00448	-0.00384	-0.00723	-0.00712	-0.00853	-0.00588	-0.00628	-0.00629	-0.00624	-0.00605	-0.00787	-0.0071	-0.00622	-0.00938	-0.00582	-0.00752	-0.0077	-0.00998	-0.00887	-0.00687
3548.43	0.00514	-0.00096	-0.00164	-0.00487	-0.00407	-0.00719	-0.00701	-0.00861	-0.00643	-0.00699	-0.00621	-0.00637	-0.00592	-0.00823	-0.00691	-0.00643	-0.00885	-0.00601	-0.00773	-0.00774	-0.00936	-0.00907	-0.00705
3546.51	0.00525	-0.00122	-0.00181	-0.00521	-0.00432	-0.00703	-0.00689	-0.00843	-0.00693	-0.00761	-0.00618	-0.00649	-0.00582	-0.00861	-0.00669	-0.00661	-0.00835	-0.00626	-0.00792	-0.00786	-0.00879	-0.00937	-0.0072
3544.58	0.00544	-0.0013	-0.00197	-0.00543	-0.0045	-0.00675	-0.00672	-0.00804	-0.00726	-0.00807	-0.0061	-0.00658	-0.00576	-0.00898	-0.00635	-0.0067	-0.00788	-0.00648	-0.00808	-0.00801	-0.00829	-0.00966	-0.00729
3542.65	0.00569	-0.00116	-0.0021	-0.00554	-0.00463	-0.00642	-0.00652	-0.00756	-0.0074	-0.00838	-0.00595	-0.00669	-0.00575	-0.00933	-0.00585	-0.00668	-0.00745	-0.00665	-0.00817	-0.00814	-0.00789	-0.00987	-0.00731
3540.72	0.00593	-0.00086	-0.0022	-0.00553	-0.00476	-0.00611	-0.00635	-0.00713	-0.00737	-0.00862	-0.00574	-0.00692	-0.00582	-0.00963	-0.00528	-0.00663	-0.00708	-0.0068	-0.00818	-0.00827	-0.00762	-0.00994	-0.0073
3538.79	0.0061	-0.00055	-0.00226	-0.00545	-0.00495	-0.00585	-0.00621	-0.0068	-0.00722	-0.00883	-0.00554	-0.00724	-0.00594	-0.00981	-0.00477	-0.00666	-0.00681	-0.00704	-0.00808	-0.00838	-0.00748	-0.00991	-0.00731
3536.86	0.00622	-0.00035	-0.00232	-0.00528	-0.00518	-0.0056	-0.00609	-0.00657	-0.007	-0.009	-0.00536	-0.0076	-0.00605	-0.00983	-0.00445	-0.00679	-0.00667	-0.00734	-0.00791	-0.00842	-0.00744	-0.00981	-0.00736
3534.94	0.00624	-0.00035	-0.00244	-0.00508	-0.00544	-0.00536	-0.00599	-0.00653	-0.0068	-0.0091	-0.00521	-0.00797	-0.00616	-0.00972	-0.00439	-0.00701	-0.00671	-0.00769	-0.00772	-0.00843	-0.00746	-0.00973	-0.00747
3533.01	0.00608	-0.00057	-0.0027	-0.00496	-0.00578	-0.00519	-0.00596	-0.00674	-0.00676	-0.00916	-0.00521	-0.00842	-0.00635	-0.00957	-0.00466	-0.00736	-0.00698	-0.00807	-0.00765	-0.00852	-0.00758	-0.00973	-0.00767
3531.08	0.00564	-0.00102	-0.00313	-0.00503	-0.00628	-0.00519	-0.0061	-0.00725	-0.00698	-0.00921	-0.00545	-0.009	-0.00671	-0.00948	-0.00527	-0.00783	-0.00753	-0.00849	-0.00781	-0.00882	-0.00784	-0.0099	-0.00799
3529.15	0.0049	-0.00165	-0.0037	-0.00528	-0.00696	-0.00536	-0.00646	-0.008	-0.00743	-0.00922	-0.00593	-0.0097	-0.00726	-0.00953	-0.00611	-0.00838	-0.00835	-0.00894	-0.00819	-0.00932	-0.00827	-0.01023	-0.0084
3527.22	0.00394	-0.0023	-0.00432	-0.00561	-0.00773	-0.00564	-0.00699	-0.00884	-0.00799	-0.00914	-0.00651	-0.01039	-0.00794	-0.00971	-0.00705	-0.00887	-0.00935	-0.00938	-0.00868	-0.0099	-0.0088	-0.01065	-0.0088
3525.29	0.00297	-0.00282	-0.00487	-0.00588	-0.0084	-0.00591	-0.00757	-0.00955	-0.00843	-0.00892	-0.00701	-0.0109	-0.00862	-0.00991	-0.00796	-0.00912	-0.01039	-0.00976	-0.00904	-0.01036	-0.00933	-0.011	-0.0091
3523.36	0.00221	-0.0031	-0.00525	-0.00598	-0.00879	-0.00605	-0.00801	-0.00995	-0.0086	-0.00853	-0.00724	-0.01112	-0.00916	-0.01002	-0.00872	-0.00906	-0.01132	-0.00999	-0.0091	-0.01055	-0.00973	-0.01111	-0.00922
3521.44	0.00176	-0.00314	-0.00541	-0.00596	-0.00877	-0.00601	-0.00821	-0.00991	-0.00843	-0.00804	-0.00717	-0.01101	-0.00948	-0.00992	-0.00925	-0.00868	-0.01207	-0.01002	-0.00889	-0.01043	-0.00991	-0.01088	-0.00914
3519.51	0.00165	-0.00303	-0.00535	-0.00588	-0.0083	-0.00576	-0.00814	-0.00945	-0.00796	-0.00749	-0.00686	-0.01067	-0.00961	-0.00959	-0.00952	-0.00812	-0.01266	-0.00985	-0.00854	-0.01005	-0.00985	-0.01034	-0.00893
3517.58	0.00182	-0.0029	-0.00512	-0.00582	-0.00754	-0.00539	-0.00788	-0.00871	-0.0073	-0.00695	-0.0064	-0.0102	-0.00962	-0.0091	-0.00955	-0.00752	-0.01316	-0.00954	-0.00826	-0.0095	-0.00958	-0.00965	-0.00868
3515.65	0.00218	-0.00282	-0.0048	-0.00582	-0.00671	-0.00502	-0.00751	-0.00786	-0.00662	-0.00643	-0.00587	-0.0097	-0.00953	-0.0086	-0.00939	-0.00697	-0.01354	-0.00923	-0.00812	-0.00884	-0.00916	-0.00898	-0.00843
3513.72	0.00268	-0.0028	-0.0044	-0.00585	-0.00599	-0.00475	-0.00709	-0.00703	-0.00599	-0.00597	-0.00535	-0.00917	-0.00932	-0.00816	-0.00902	-0.00644	-0.01371	-0.00898	-0.00808	-0.00812	-0.00859	-0.00848	-0.00813
3511.79	0.00324	-0.00275	-0.00395	-0.00589	-0.00542	-0.00459	-0.00662	-0.00627	-0.00545	-0.0056	-0.00488	-0.00862	-0.00892	-0.00781	-0.00847	-0.00588	-0.01356	-0.00882	-0.00805	-0.0074	-0.00791	-0.00817	-0.00776
3509.86	0.00382	-0.00262	-0.00352	-0.00589	-0.00493	-0.00452	-0.00612	-0.00561	-0.005	-0.00535	-0.00452	-0.00806	-0.00838	-0.00753	-0.00778	-0.00529	-0.01313	-0.00879	-0.00802	-0.00675	-0.00719	-0.00803	-0.00736
3507.94	0.00434	-0.00241	-0.0032	-0.00585	-0.0045	-0.00451	-0.00566	-0.00505	-0.00465	-0.00521	-0.00429	-0.00751	-0.00779	-0.00734	-0.00705	-0.00476	-0.01256	-0.00891	-0.00803	-0.00629	-0.00654	-0.00802	-0.00701
3506.01	0.00472	-0.00213	-0.00308	-0.00575	-0.00412	-0.00452	-0.00533	-0.0046	-0.00438	-0.00513	-0.00425	-0.00697	-0.00724	-0.00723	-0.00637	-0.00439	-0.01201	-0.0092	-0.00815	-0.00609	-0.00604	-0.00808	-0.00677
3504.08	0.00495	-0.00184	-0.00318	-0.00559	-0.00379	-0.00457	-0.00518	-0.00428	-0.00417	-0.0051	-0.00441	-0.00643	-0.00679	-0.00718	-0.00579	-0.00423	-0.01157	-0.0096	-0.0084	-0.00617	-0.00576	-0.00819	-0.0066
3502.15	0.00508	-0.00156	-0.00345	-0.0054	-0.00348	-0.00466	-0.00519	-0.00409	-0.00403	-0.00508	-0.00469	-0.00591	-0.00645	-0.00714	-0.00529	-0.00423	-0.01125	-0.01002	-0.00875	-0.00645	-0.00573	-0.00831	-0.00649
3500.22	0.00515	-0.00129	-0.00381	-0.00524	-0.00315	-0.00481	-0.00524	-0.00404	-0.00399	-0.00509	-0.00498	-0.00547	-0.00623	-0.00708	-0.00484	-0.00436	-0.01097	-0.0104	-0.00908	-0.00682	-0.00589	-0.00835	-0.00643
3498.29	0.00523	-0.00104	-0.00417	-0.00513	-0.00274	-0.00495	-0.00522	-0.00409	-0.00403	-0.00509	-0.00519	-0.00512	-0.00609	-0.00695	-0.00437	-0.00454	-0.01067	-0.01072	-0.00928	-0.00718	-0.00616	-0.00823	-0.0064
3496.37	0.00535	-0.00078	-0.00437	-0.00497	-0.00218	-0.00496	-0.00509	-0.00415	-0.00408	-0.00505	-0.00525	-0.0048	-0.00599	-0.00672	-0.00385	-0.00471	-0.01028	-0.01095	-0.00922	-0.00742	-0.00643	-0.00793	-0.00634
3494.44	0.00553	-0.00054	-0.00434	-0.00467	-0.00149	-0.00477	-0.00483	-0.00414	-0.00404	-0.00495	-0.00515	-0.00445	-0.00586	-0.00638	-0.00329	-0.00482	-0.00977	-0.0111	-0.00888	-0.00752	-0.0066	-0.0075	-0.0062
3492.51	0.00574	-0.00034	-0.00412	-0.0042	-0.00077	-0.0044	-0.00451	-0.00408	-0.00392	-0.00485	-0.00494	-0.00408	-0.00567	-0.00597	-0.00279	-0.00489	-0.00921	-0.0112	-0.00838	-0.00753	-0.00666	-0.00707	-0.00598
3490.58	0.00586	-0.0003	-0.00393	-0.00371	-0.00025	-0.00402	-0.00428	-0.00417	-0.0039	-0.00483	-0.00477	-0.00382	-0.00554	-0.00562	-0.00253	-0.00496	-0.00875	-0.01127	-0.00795	-0.00762	-0.00672	-0.0068	-0.00579
3488.65	0.00574	-0.00046	-0.00395	-0.00342	-4e-05	-0.00379	-0.00429	-0.0046	-0.00417	-0.00501	-0.00481	-0.00384	-0.00559	-0.00545	-0.00267	-0.00512	-0.00854	-0.01134	-0.00778	-0.00798	-0.00691	-0.00678	-0.00573
3486.72	0.00537	-0.0008	-0.00424	-0.00346	-0.00016	-0.00378	-0.00463	-0.00541	-0.0048	-0.00534	-0.00509	-0.00413	-0.00583	-0.00555	-0.0032	-0.00538	-0.00859	-0.01141	-0.00792	-0.00865	-0.00725	-0.00698	-0.00584
3484.79	0.00485	-0.00123	-0.00463	-0.00373	-0.00049	-0.00391	-0.00522	-0.0064	-0.00562	-0.0057	-0.0055	-0.00454	-0.00616	-0.00586	-0.00395	-0.00564	-0.00882	-0.01144	-0.00821	-0.00952	-0.00763	-0.00727	-0.00604
3482.87	0.00437	-0.0016	-0.00494	-0.004	-0.00087	-0.00401	-0.0059	-0.00729	-0.00636	-0.00591	-0.00582	-0.00485	-0.00643	-0.00628	-0.00465	-0.00581	-0.00912	-0.01135	-0.00844	-0.01034	-0.00792	-0.0075	-0.00622
3480.94	0.00409	-0.00185	-0.00501	-0.0041	-0.00116	-0.00401	-0.00651	-0.00785	-0.00678	-0.00589	-0.0059	-0.00493	-0.00657	-0.00669	-0.00518	-0.00578	-0.00938	-0.01106	-0.00845	-0.01088	-0.00802	-0.0076	-0.00631
3479.01	0.00405	-0.00199	-0.00485	-0.00397	-0.00133	-0.0039	-0.00692	-0.00802	-0.00681	-0.00568	-0.00576	-0.00481	-0.00666	-0.00702	-0.00551	-0.00558	-0.00958	-0.01054	-0.00825	-0.01107	-0.00793	-0.00761	-0.00629
3477.08	0.00423	-0.00208	-0.00456	-0.00373	-0.00141	-0.00379	-0.00709	-0.00788	-0.00658	-0.00545	-0.00554	-0.00464	-0.00684	-0.00727	-0.00567	-0.00529	-0.00974	-0.00983	-0.008	-0.01104	-0.00774	-0.00764	-0.00618
3475.15	0.00451	-0.00215	-0.00422	-0.00355	-0.00145	-0.00378	-0.00702	-0.00755	-0.00624	-0.0053	-0.00541	-0.00454	-0.00719	-0.00748	-0.00571	-0.00499	-0.00992	-0.00901	-0.00787	-0.01094	-0.00755	-0.00779	-0.00606
3473.22	0.00482	-0.00221	-0.00386	-0.00352	-0.00153	-0.00391	-0.00676	-0.00711	-0.00593	-0.00525	-0.00538	-0.00456	-0.0077	-0.00767	-0.00566	-0.00473	-0.01011	-0.0082	-0.00789	-0.01087	-0.00737	-0.00814	-0.00596
3471.29	0.00513	-0.00223	-0.00343	-0.00362	-0.0017	-0.00417	-0.00632	-0.00659	-0.00563	-0.00524	-0.00536	-0.00457	-0.00819	-0.00781	-0.00553	-0.00448	-0.01027	-0.00748	-0.00794	-0.01077	-0.00712	-0.00868	-0.00585
3469.37	0.00544	-0.00214	-0.00284	-0.00374	-0.00199	-0.00443	-0.0057	-0.00599	-0.00527	-0.00517	-0.00525	-0.00448	-0.00847	-0.00778	-0.00528	-0.00419	-0.01028	-0.00686	-0.00786	-0.01055	-0.00669	-0.00925	-0.00566
3467.44	0.00572	-0.0019	-0.0021	-0.0038	-0.00238	-0.0046	-0.00492	-0.00529	-0.00474	-0.00504	-0.00502	-0.00427	-0.00841	-0.00754	-0.00489	-0.00382	-0.01011	-0.00632	-0.00761	-0.01013	-0.00611	-0.00973	-0.00539
3465.51	0.00594	-0.00154	-0.00131	-0.00382	-0.00285	-0.00463	-0.0041	-0.0046	-0.00408	-0.00489	-0.0047	-0.00406	-0.00805	-0.00715	-0.00443	-0.00344	-0.00984	-0.00591	-0.0073	-0.00958	-0.00549	-0.01005	-0.00513
3463.58	0.00606	-0.00114	-0.00063	-0.00386	-0.00339	-0.00459	-0.00345	-0.00408	-0.00341	-0.00475	-0.00441	-0.00393	-0.00759	-0.00675	-0.00404	-0.00317	-0.00959	-0.00566	-0.00711	-0.00903	-0.00502	-0.01024	-0.00505
3461.65	0.006	-0.00077	-0.00015	-0.00393	-0.00398	-0.00456	-0.00308	-0.00382	-0.00287	-0.00461	-0.00423	-0.00391	-0.00719	-0.00644	-0.00384	-0.00309	-0.00945	-0.00555	-0.00711	-0.00855	-0.0048	-0.01034	-0.00518
3459.72	0.00576	-0.00044	0.00015	-0.00397	-0.0046	-0.00458	-0.00301	-0.0038	-0.00251	-0.00449	-0.00419	-0.00395	-0.0069	-0.00623	-0.00382	-0.00312	-0.00939	-0.00551	-0.00728	-0.00816	-0.00489	-0.01037	-0.00546
3457.8	0.0054	-0.00018	0.0003	-0.00396	-0.00518	-0.00465	-0.00306	-0.00392	-0.00234	-0.00443	-0.00421	-0.00396	-0.00673	-0.00604	-0.0039	-0.00317	-0.00936	-0.00542	-0.00749	-0.00782	-0.00522	-0.01028	-0.00578
3455.87	0.00502	3e-05	0.00039	-0.00386	-0.00567	-0.00468	-0.00306	-0.00404	-0.00234	-0.00445	-0.0042	-0.00395	-0.00663	-0.0058	-0.00395	-0.00317	-0.0093	-0.00524	-0.00765	-0.00747	-0.00568	-0.01006	-0.00607
3453.94	0.00471	0.0002	0.00046	-0.0037	-0.00603	-0.00457	-0.00288	-0.00407	-0.00247	-0.00454	-0.00414	-0.00393	-0.00654	-0.00548	-0.0039	-0.00309	-0.0092	-0.005	-0.00773	-0.00714	-0.00616	-0.00973	-0.00633
3452.01	0.00447	0.00037	0.00053	-0.0035	-0.00628	-0.00433	-0.00259	-0.00402	-0.0027	-0.00467	-0.00406	-0.00395	-0.00644	-0.00521	-0.00378	-0.00297	-0.00909	-0.0048	-0.00777	-0.00688	-0.00656	-0.00937	-0.00656
3450.08	0.00431	0.00055	0.00059	-0.00329	-0.00649	-0.00406	-0.00235	-0.004	-0.00303	-0.00485	-0.004	-0.00399	-0.00633	-0.0051	-0.00366	-0.00283	-0.00902	-0.00474	-0.00781	-0.00674	-0.00683	-0.00905	-0.00678
3448.15	0.00419	0.00074	0.00054	-0.00309	-0.0067	-0.00386	-0.00231	-0.00418	-0.00343	-0.00507	-0.00398	-0.00408	-0.00624	-0.00525	-0.00361	-0.00274	-0.00902	-0.00488	-0.00792	-0.00676	-0.00696	-0.0088	-0.00697
3446.22	0.00401	0.00088	0.00031	-0.00295	-0.00694	-0.00383	-0.00257	-0.00466	-0.00392	-0.00532	-0.00401	-0.00429	-0.00623	-0.00565	-0.00373	-0.00275	-0.00914	-0.00523	-0.00815	-0.00694	-0.00703	-0.00857	-0.00717
3444.3	0.00368	0.0009	-0.00016	-0.00296	-0.00716	-0.00399	-0.00312	-0.00545	-0.00455	-0.00555	-0.00412	-0.00466	-0.00638	-0.00621	-0.00408	-0.00286	-0.00939	-0.00572	-0.00853	-0.00727	-0.00717	-0.00834	-0.0074
3442.37	0.00321	0.00079	-0.00077	-0.00311	-0.00728	-0.00426	-0.00387	-0.00636	-0.00526	-0.00568	-0.00426	-0.0051	-0.00668	-0.0068	-0.00465	-0.00304	-0.0097	-0.00621	-0.00894	-0.00768	-0.00745	-0.00808	-0.00759
3440.44	0.00268	0.00055	-0.00136	-0.00333	-0.00721	-0.00455	-0.00467	-0.00717	-0.00592	-0.00569	-0.00437	-0.00546	-0.00702	-0.0073	-0.00532	-0.00322	-0.00997	-0.00657	-0.00924	-0.00803	-0.0078	-0.00779	-0.00764
3438.51	0.0022	0.00019	-0.00183	-0.00347	-0.00698	-0.00481	-0.00537	-0.00767	-0.00641	-0.00556	-0.0044	-0.00563	-0.00732	-0.00768	-0.00596	-0.00339	-0.01013	-0.00673	-0.00934	-0.00823	-0.00812	-0.00753	-0.00748
3436.58	0.00185	-0.0003	-0.00216	-0.00348	-0.00662	-0.00503	-0.0059	-0.00781	-0.00669	-0.00528	-0.00438	-0.00566	-0.00758	-0.00797	-0.00648	-0.00357	-0.01014	-0.00668	-0.00925	-0.00825	-0.00831	-0.00732	-0.00709
3434.65	0.00166	-0.0009	-0.00243	-0.0034	-0.00621	-0.00527	-0.00623	-0.00771	-0.00676	-0.00487	-0.00441	-0.00565	-0.00789	-0.00818	-0.0069	-0.00377	-0.01002	-0.0065	-0.00906	-0.00817	-0.00836	-0.00721	-0.00657
3432.72	0.00157	-0.00156	-0.00272	-0.00334	-0.00576	-0.00558	-0.00639	-0.00752	-0.00675	-0.00441	-0.00455	-0.00569	-0.00829	-0.00834	-0.00722	-0.004	-0.00983	-0.0063	-0.00884	-0.00811	-0.00826	-0.0072	-0.00604
3430.8	0.00156	-0.00215	-0.00303	-0.00344	-0.00527	-0.00595	-0.0064	-0.00735	-0.00674	-0.00397	-0.00481	-0.00576	-0.00877	-0.00841	-0.00741	-0.00423	-0.00961	-0.00614	-0.00867	-0.00809	-0.00801	-0.00728	-0.00557
3428.87	0.00164	-0.00253	-0.00325	-0.00372	-0.00471	-0.00629	-0.0063	-0.0072	-0.00676	-0.00358	-0.00507	-0.00575	-0.00919	-0.00831	-0.00744	-0.00446	-0.00937	-0.00604	-0.0085	-0.00809	-0.00762	-0.0074	-0.00514
3426.94	0.00186	-0.00268	-0.00328	-0.00413	-0.0041	-0.00646	-0.00612	-0.00704	-0.00674	-0.00317	-0.00524	-0.00557	-0.0094	-0.00801	-0.00734	-0.00469	-0.0091	-0.00595	-0.0083	-0.00802	-0.0071	-0.00748	-0.00474
3425.01	0.0022	-0.00265	-0.00305	-0.00453	-0.0035	-0.00636	-0.0059	-0.00683	-0.0066	-0.00271	-0.00527	-0.00519	-0.00931	-0.00751	-0.00716	-0.00493	-0.00878	-0.00583	-0.00802	-0.00783	-0.00654	-0.00747	-0.00438
3423.08	0.00262	-0.00253	-0.00266	-0.00485	-0.00301	-0.006	-0.0057	-0.00656	-0.0063	-0.00223	-0.00521	-0.00472	-0.00886	-0.00686	-0.00693	-0.00515	-0.0084	-0.00566	-0.00767	-0.00753	-0.00609	-0.00738	-0.00404
3421.15	0.00307	-0.00237	-0.00225	-0.00508	-0.00274	-0.00553	-0.00556	-0.00622	-0.00587	-0.00182	-0.0051	-0.00434	-0.00811	-0.00617	-0.00665	-0.00536	-0.00797	-0.00545	-0.00733	-0.00718	-0.00589	-0.0073	-0.00372
3419.23	0.00349	-0.0022	-0.00195	-0.00524	-0.00273	-0.00513	-0.00557	-0.00586	-0.00542	-0.00151	-0.00503	-0.0042	-0.00718	-0.00558	-0.00638	-0.00556	-0.00757	-0.00524	-0.00707	-0.00686	-0.006	-0.00731	-0.00344
3417.3	0.00382	-0.00205	-0.00179	-0.00538	-0.00292	-0.00489	-0.00574	-0.00555	-0.00506	-0.0013	-0.00502	-0.00432	-0.00622	-0.00517	-0.00614	-0.00569	-0.00723	-0.00508	-0.0069	-0.00661	-0.00635	-0.00743	-0.00328
3415.37	0.00402	-0.00193	-0.00171	-0.00551	-0.00324	-0.00481	-0.00604	-0.00531	-0.00482	-0.00115	-0.00511	-0.00463	-0.00534	-0.00498	-0.00594	-0.00574	-0.007	-0.005	-0.0068	-0.00645	-0.00678	-0.00757	-0.00326
3413.44	0.00414	-0.00181	-0.00165	-0.00564	-0.00355	-0.00482	-0.00636	-0.00516	-0.00467	-0.00107	-0.00527	-0.00503	-0.00459	-0.00498	-0.00573	-0.0057	-0.0069	-0.00499	-0.00675	-0.00641	-0.00711	-0.00762	-0.00335
3411.51	0.00425	-0.00167	-0.00163	-0.0058	-0.0038	-0.00483	-0.00661	-0.00507	-0.00453	-0.00105	-0.00552	-0.00544	-0.00398	-0.00507	-0.00547	-0.00565	-0.00694	-0.00501	-0.00679	-0.00648	-0.00726	-0.00755	-0.00354
3409.58	0.00435	-0.00151	-0.00172	-0.00599	-0.00397	-0.00482	-0.00682	-0.00505	-0.00442	-0.00112	-0.00587	-0.00589	-0.00352	-0.0052	-0.00521	-0.0057	-0.00713	-0.0051	-0.00695	-0.0067	-0.00724	-0.00741	-0.00381
3407.65	0.00434	-0.00133	-0.00193	-0.00621	-0.00417	-0.00486	-0.00704	-0.00514	-0.00436	-0.00132	-0.00633	-0.00645	-0.00321	-0.00542	-0.00503	-0.00591	-0.00749	-0.00539	-0.00723	-0.00707	-0.00711	-0.00725	-0.00422
3405.73	0.00416	-0.00114	-0.00221	-0.00638	-0.0045	-0.00497	-0.00731	-0.00536	-0.00438	-0.00167	-0.00683	-0.00712	-0.003	-0.00578	-0.00497	-0.00628	-0.00797	-0.00594	-0.00758	-0.00756	-0.00691	-0.00712	-0.00474
3403.8	0.00383	-0.0009	-0.00248	-0.00638	-0.00497	-0.00509	-0.00759	-0.00568	-0.00446	-0.0021	-0.00725	-0.00781	-0.00288	-0.00626	-0.005	-0.00671	-0.00852	-0.00671	-0.00791	-0.00809	-0.00661	-0.00699	-0.00527
3401.87	0.00343	-0.00059	-0.00267	-0.00615	-0.00548	-0.00518	-0.00784	-0.00604	-0.00454	-0.00252	-0.00747	-0.00843	-0.00289	-0.00677	-0.00509	-0.00713	-0.00905	-0.00758	-0.00811	-0.00855	-0.00626	-0.00681	-0.00573
3399.94	0.00299	-0.00029	-0.00274	-0.00575	-0.006	-0.00527	-0.00799	-0.00635	-0.00457	-0.00283	-0.00748	-0.00895	-0.0031	-0.00723	-0.00526	-0.00751	-0.00956	-0.00841	-0.00814	-0.00891	-0.006	-0.0066	-0.00613
3398.01	0.00251	-0.00011	-0.00271	-0.00526	-0.00652	-0.00546	-0.00802	-0.00654	-0.00457	-0.00305	-0.00733	-0.00937	-0.00354	-0.00761	-0.00552	-0.00786	-0.01004	-0.00912	-0.008	-0.00912	-0.00598	-0.00644	-0.00648
3396.08	0.00199	-9e-05	-0.00259	-0.00472	-0.00704	-0.00576	-0.0079	-0.00657	-0.00452	-0.00322	-0.00707	-0.00965	-0.00414	-0.0079	-0.00583	-0.00814	-0.01048	-0.00959	-0.00772	-0.00917	-0.00618	-0.00642	-0.00681
3394.15	0.00145	-0.00022	-0.00239	-0.00416	-0.00754	-0.00614	-0.00763	-0.00646	-0.00441	-0.00341	-0.00673	-0.00975	-0.00475	-0.00807	-0.00607	-0.00834	-0.0108	-0.00975	-0.00737	-0.00907	-0.00644	-0.00654	-0.00709
3392.23	0.00098	-0.00044	-0.00214	-0.00362	-0.00795	-0.00651	-0.00722	-0.00627	-0.00423	-0.00362	-0.00638	-0.00967	-0.00532	-0.00807	-0.00616	-0.00847	-0.01094	-0.00959	-0.00701	-0.00887	-0.00659	-0.00673	-0.00732
3390.3	0.00069	-0.00069	-0.00188	-0.00313	-0.00818	-0.00679	-0.00666	-0.00609	-0.00396	-0.00379	-0.00607	-0.00945	-0.00582	-0.0078	-0.0061	-0.0085	-0.01087	-0.00917	-0.00668	-0.00865	-0.00652	-0.00686	-0.00751
3388.37	0.00067	-0.00093	-0.00167	-0.00271	-0.00817	-0.0069	-0.006	-0.00598	-0.00358	-0.00388	-0.00578	-0.0091	-0.00625	-0.00721	-0.00592	-0.00837	-0.01061	-0.0086	-0.00636	-0.00839	-0.00625	-0.00683	-0.00767
3386.44	0.00091	-0.00111	-0.00154	-0.00236	-0.00788	-0.00679	-0.00531	-0.00594	-0.00312	-0.00388	-0.0055	-0.00863	-0.0066	-0.00638	-0.00565	-0.00805	-0.01021	-0.00799	-0.00604	-0.00808	-0.00588	-0.00659	-0.00781
3384.51	0.00134	-0.00116	-0.00144	-0.00208	-0.00735	-0.00647	-0.00463	-0.00591	-0.00263	-0.00386	-0.00519	-0.008	-0.00681	-0.00541	-0.00533	-0.00758	-0.00969	-0.00736	-0.00572	-0.0077	-0.00553	-0.00611	-0.00786
3382.58	0.0019	-0.00098	-0.00128	-0.00181	-0.00668	-0.00592	-0.00399	-0.00579	-0.00212	-0.0038	-0.00478	-0.00721	-0.00679	-0.00438	-0.00494	-0.00705	-0.00907	-0.00665	-0.00535	-0.00724	-0.00527	-0.00541	-0.00772
3380.66	0.00257	-0.00056	-0.00093	-0.00146	-0.00593	-0.00514	-0.00333	-0.00546	-0.00161	-0.00365	-0.00426	-0.00628	-0.00646	-0.00328	-0.00449	-0.00648	-0.00837	-0.00583	-0.0049	-0.00675	-0.0051	-0.00455	-0.00733
3378.73	0.00335	3e-05	-0.00035	-0.00095	-0.00519	-0.00422	-0.00264	-0.00485	-0.0011	-0.0034	-0.00364	-0.00529	-0.00581	-0.0021	-0.00396	-0.00586	-0.00757	-0.00491	-0.00432	-0.00625	-0.00497	-0.00366	-0.00667
3376.8	0.00425	0.00071	0.00038	-0.0003	-0.00449	-0.00332	-0.00194	-0.00398	-0.00061	-0.00309	-0.003	-0.00437	-0.00494	-0.00084	-0.00338	-0.00518	-0.00675	-0.00399	-0.00369	-0.00571	-0.00483	-0.00285	-0.0058
3374.87	0.0052	0.0014	0.00113	0.00041	-0.00387	-0.00255	-0.00134	-0.00297	-0.00018	-0.00278	-0.00238	-0.00361	-0.00399	0.00044	-0.0028	-0.00444	-0.00596	-0.00315	-0.00315	-0.00515	-0.00467	-0.00217	-0.00483
3372.94	0.0061	0.00198	0.00173	0.00101	-0.0033	-0.00197	-0.00095	-0.00205	0.00014	-0.00252	-0.00185	-0.0031	-0.0031	0.00161	-0.0023	-0.00368	-0.00528	-0.00248	-0.00283	-0.00459	-0.00448	-0.00161	-0.00391
3371.01	0.00686	0.00239	0.0021	0.00137	-0.00278	-0.00155	-0.00084	-0.0014	0.00032	-0.00231	-0.00144	-0.00285	-0.00234	0.00253	-0.00193	-0.00297	-0.00472	-0.00207	-0.00274	-0.0041	-0.00425	-0.00112	-0.00315
3369.08	0.00744	0.00262	0.00227	0.00145	-0.00227	-0.00122	-0.00097	-0.00106	0.00037	-0.00215	-0.00114	-0.00281	-0.00175	0.00316	-0.00164	-0.00236	-0.00427	-0.00192	-0.00281	-0.00376	-0.00398	-0.00066	-0.00253
3367.16	0.00791	0.00274	0.00231	0.00131	-0.00169	-0.00093	-0.00121	-0.00093	0.00033	-0.00198	-0.00094	-0.0029	-0.00131	0.00352	-0.00139	-0.0019	-0.00387	-0.00195	-0.00296	-0.00359	-0.00366	-0.0002	-0.00199
3365.23	0.00831	0.00283	0.0023	0.0011	-0.00104	-0.00067	-0.00147	-0.00084	0.00022	-0.0018	-0.0008	-0.00302	-0.00098	0.00371	-0.00115	-0.00158	-0.00349	-0.00209	-0.00314	-0.00354	-0.0033	0.00024	-0.00146
3363.3	0.00861	0.00294	0.00227	0.00094	-0.00037	-0.00043	-0.00167	-0.00071	7e-05	-0.00161	-0.0007	-0.00313	-0.0007	0.00378	-0.00094	-0.00139	-0.00311	-0.00229	-0.00333	-0.00356	-0.00292	0.00067	-0.00097
3361.37	0.00873	0.00311	0.00223	0.00089	0.00019	-0.00016	-0.00176	-0.00052	-0.0001	-0.00145	-0.00066	-0.00319	-0.00048	0.00372	-0.00076	-0.00129	-0.00276	-0.00253	-0.00352	-0.00362	-0.00252	0.00105	-0.00055
3359.44	0.00863	0.00331	0.0022	0.00094	0.00057	0.00013	-0.00173	-0.00034	-0.0003	-0.00135	-0.00067	-0.00318	-0.00036	0.00348	-0.00064	-0.00123	-0.00249	-0.00281	-0.00367	-0.0037	-0.00213	0.00131	-0.00023
3357.51	0.00836	0.0035	0.00217	0.001	0.00072	0.00041	-0.00161	-0.00025	-0.00057	-0.00128	-0.00075	-0.00313	-0.00039	0.00299	-0.00061	-0.00116	-0.00231	-0.00311	-0.00377	-0.00381	-0.0018	0.00135	-1e-05
3355.59	0.00797	0.00362	0.00214	0.00098	0.00064	0.00055	-0.00143	-0.0003	-0.00092	-0.00123	-0.00089	-0.00305	-0.00064	0.00222	-0.00068	-0.0011	-0.00223	-0.00341	-0.0038	-0.00398	-0.00163	0.00113	9e-05
3353.66	0.00756	0.00362	0.00211	0.00085	0.00038	0.00045	-0.00119	-0.00046	-0.00132	-0.00114	-0.00105	-0.00299	-0.00111	0.0012	-0.00082	-0.00108	-0.00223	-0.00365	-0.00376	-0.00421	-0.00164	0.00064	5e-05
3351.73	0.0072	0.00351	0.0021	0.00068	-3e-05	0.00012	-0.00086	-0.00068	-0.00171	-0.00101	-0.00116	-0.0029	-0.00171	3e-05	-0.00095	-0.00104	-0.00227	-0.00378	-0.0037	-0.00447	-0.00178	-8e-05	-5e-05
3349.8	0.00691	0.00331	0.00212	0.00052	-0.00054	-0.0003	-0.00046	-0.001	-0.00199	-0.00085	-0.00115	-0.00277	-0.00234	-0.0011	-0.00098	-0.00098	-0.00225	-0.00378	-0.00366	-0.00471	-0.0019	-0.00094	-0.00016
3347.87	0.00664	0.00301	0.00215	0.00035	-0.00111	-0.0007	-7e-05	-0.00147	-0.00216	-0.00073	-0.00105	-0.00263	-0.00296	-0.00206	-0.00088	-0.00094	-0.00217	-0.0037	-0.00365	-0.00489	-0.00194	-0.00183	-0.00027
3345.94	0.00632	0.00255	0.00212	9e-05	-0.00171	-0.00102	0.00017	-0.00214	-0.00224	-0.00068	-0.00092	-0.00253	-0.00361	-0.00281	-0.00072	-0.00097	-0.00206	-0.00368	-0.00364	-0.00503	-0.00194	-0.00266	-0.00044
3344.01	0.00593	0.00195	0.00188	-0.00032	-0.00227	-0.00125	0.00018	-0.00294	-0.00228	-0.00071	-0.00087	-0.00256	-0.00432	-0.00339	-0.0006	-0.00107	-0.00199	-0.00385	-0.00359	-0.00516	-0.00201	-0.00337	-0.00073
3342.09	0.00546	0.00127	0.0014	-0.00088	-0.00278	-0.00139	-7e-05	-0.00376	-0.00233	-0.0008	-0.00098	-0.00278	-0.00508	-0.00391	-0.00056	-0.0012	-0.00204	-0.00423	-0.00349	-0.00532	-0.00227	-0.00394	-0.00119
3340.16	0.00499	0.00063	0.00077	-0.00152	-0.00318	-0.00145	-0.00051	-0.0045	-0.0024	-0.00093	-0.00124	-0.00312	-0.0058	-0.00443	-0.00056	-0.00133	-0.00224	-0.00471	-0.00332	-0.00546	-0.00275	-0.00434	-0.00179
3338.23	0.00458	0.00016	0.00021	-0.00208	-0.00345	-0.00139	-0.00097	-0.00504	-0.00246	-0.00102	-0.00157	-0.00343	-0.00636	-0.00493	-0.0005	-0.00142	-0.00258	-0.00515	-0.00306	-0.00549	-0.00336	-0.00457	-0.00242
3336.3	0.00432	-8e-05	-9e-05	-0.00242	-0.00356	-0.00116	-0.00132	-0.0053	-0.00249	-0.00098	-0.00183	-0.00353	-0.00665	-0.0053	-0.00032	-0.00147	-0.00295	-0.0054	-0.00272	-0.00534	-0.0039	-0.00464	-0.00296
3334.37	0.00428	-0.00011	-7e-05	-0.00248	-0.0035	-0.00073	-0.00148	-0.00525	-0.00242	-0.00078	-0.00197	-0.00337	-0.00663	-0.00546	-7e-05	-0.00143	-0.00324	-0.00542	-0.00233	-0.00495	-0.00422	-0.00459	-0.00334
3332.44	0.00442	0	0.00015	-0.00228	-0.00331	-0.00021	-0.00152	-0.00497	-0.00226	-0.00049	-0.00202	-0.00299	-0.00635	-0.00544	0.00018	-0.00132	-0.00341	-0.00526	-0.00196	-0.00434	-0.0043	-0.0045	-0.00356
3330.51	0.00465	0.00016	0.00041	-0.00189	-0.00305	0.00027	-0.00159	-0.0046	-0.00206	-0.00023	-0.00202	-0.00256	-0.00586	-0.00533	0.00037	-0.00114	-0.00347	-0.00503	-0.00168	-0.00357	-0.00423	-0.00443	-0.00367
3328.59	0.00481	0.0003	0.00059	-0.00144	-0.00276	0.00059	-0.00179	-0.00429	-0.0019	-0.0001	-0.00203	-0.00223	-0.00525	-0.00522	0.00049	-0.00095	-0.00345	-0.00481	-0.00153	-0.00279	-0.00415	-0.00439	-0.00368
3326.66	0.00478	0.00038	0.00067	-0.00102	-0.0025	0.00074	-0.00216	-0.00411	-0.00176	-0.00013	-0.00205	-0.00207	-0.00455	-0.00514	0.00057	-0.0008	-0.00335	-0.00465	-0.00145	-0.0021	-0.00409	-0.00433	-0.00358
3324.73	0.00459	0.00043	0.00076	-0.00067	-0.00223	0.00076	-0.00259	-0.00402	-0.00161	-0.00024	-0.00205	-0.0021	-0.00376	-0.00504	0.00066	-0.00067	-0.00313	-0.00452	-0.00136	-0.00158	-0.00401	-0.00419	-0.00336
3322.8	0.00431	0.00051	0.00092	-0.00039	-0.0019	0.00074	-0.00295	-0.00391	-0.0014	-0.00035	-0.00201	-0.0022	-0.00288	-0.00486	0.00079	-0.00053	-0.0028	-0.00439	-0.0012	-0.00123	-0.00381	-0.00392	-0.00303
3320.87	0.00405	0.00063	0.00116	-0.00016	-0.00148	0.0007	-0.00319	-0.00369	-0.00117	-0.00042	-0.002	-0.00229	-0.002	-0.00459	0.00091	-0.00034	-0.00244	-0.00423	-0.00105	-0.00104	-0.0035	-0.00356	-0.00269
3318.94	0.00382	0.00077	0.00138	-1e-05	-0.00099	0.00065	-0.00332	-0.00338	-0.00098	-0.00049	-0.00209	-0.00228	-0.00124	-0.00427	0.00093	-0.00013	-0.00212	-0.00403	-0.001	-0.00101	-0.00312	-0.00319	-0.00242
3317.02	0.0036	0.00091	0.00149	0	-0.00049	0.00059	-0.00341	-0.00306	-0.00085	-0.00061	-0.00235	-0.00218	-0.00072	-0.00397	0.00079	6e-05	-0.00188	-0.00378	-0.0011	-0.00112	-0.00274	-0.00294	-0.00227
3315.09	0.0033	0.00102	0.00145	-0.00015	-4e-05	0.00048	-0.00352	-0.00283	-0.00081	-0.00081	-0.00278	-0.00203	-0.0005	-0.00375	0.00048	0.00021	-0.00174	-0.00352	-0.0013	-0.00131	-0.00242	-0.00286	-0.00222
3313.16	0.00291	0.00108	0.00128	-0.00043	0.00028	0.00032	-0.00368	-0.00275	-0.00091	-0.00108	-0.00336	-0.00192	-0.00056	-0.00368	0	0.00031	-0.00165	-0.00332	-0.00151	-0.00155	-0.00222	-0.00298	-0.00226
3311.23	0.0025	0.00107	0.00106	-0.00077	0.00041	7e-05	-0.00389	-0.0028	-0.00114	-0.00137	-0.00399	-0.0019	-0.00083	-0.0038	-0.00056	0.00035	-0.00156	-0.0032	-0.0017	-0.00182	-0.00216	-0.00323	-0.00237
3309.3	0.00222	0.00104	0.00091	-0.00108	0.00034	-0.00027	-0.00407	-0.0029	-0.00147	-0.00161	-0.00452	-0.00195	-0.00124	-0.00405	-0.00109	0.00037	-0.00138	-0.00315	-0.00185	-0.00211	-0.00218	-0.0035	-0.00244
3307.37	0.00221	0.00106	0.00095	-0.00128	0.00018	-0.00063	-0.00416	-0.00297	-0.0018	-0.00172	-0.0048	-0.00197	-0.00167	-0.00426	-0.00148	0.00038	-0.00107	-0.00307	-0.00198	-0.00233	-0.00218	-0.00367	-0.00236
3305.44	0.00249	0.00117	0.0012	-0.00137	3e-05	-0.0009	-0.00409	-0.003	-0.00204	-0.00164	-0.00469	-0.0019	-0.00206	-0.00429	-0.00167	0.00044	-0.00062	-0.00293	-0.00212	-0.00243	-0.00201	-0.00367	-0.00209
3303.52	0.00299	0.00133	0.0016	-0.00137	-4e-05	-0.00101	-0.00391	-0.00302	-0.00214	-0.00141	-0.00421	-0.00176	-0.00237	-0.00405	-0.00167	0.00053	-0.00013	-0.00274	-0.00222	-0.00239	-0.00165	-0.0035	-0.00166
3301.59	0.00354	0.00146	0.00196	-0.00136	-4e-05	-0.00096	-0.00374	-0.00308	-0.00218	-0.00113	-0.00351	-0.00163	-0.00261	-0.00361	-0.00158	0.00061	0.0003	-0.00256	-0.00229	-0.00231	-0.00122	-0.00323	-0.00123
3299.66	0.00401	0.00147	0.00211	-0.00147	-6e-05	-0.00084	-0.00375	-0.00318	-0.00228	-0.00094	-0.00282	-0.00169	-0.00284	-0.00315	-0.00153	0.00063	0.0005	-0.00245	-0.00235	-0.0023	-0.00089	-0.00297	-0.00097
3297.73	0.00438	0.00137	0.00196	-0.00177	-0.00017	-0.00076	-0.004	-0.00331	-0.00252	-0.0009	-0.00233	-0.00203	-0.00311	-0.00282	-0.00159	0.00058	0.0004	-0.00244	-0.00243	-0.00242	-0.00084	-0.00281	-0.00101
3295.8	0.00471	0.00123	0.00153	-0.00222	-0.0004	-0.00076	-0.00446	-0.00342	-0.00289	-0.001	-0.00214	-0.00264	-0.00341	-0.00269	-0.00172	0.00049	-1e-05	-0.00244	-0.00259	-0.00263	-0.00112	-0.00278	-0.00135
3293.87	0.00502	0.00113	0.00095	-0.00269	-0.00072	-0.00085	-0.00498	-0.00348	-0.00333	-0.00114	-0.00216	-0.00335	-0.00369	-0.00272	-0.00184	0.00039	-0.00063	-0.00239	-0.00282	-0.00284	-0.00163	-0.00287	-0.00191
3291.94	0.00527	0.00112	0.00036	-0.00305	-0.00104	-0.00098	-0.00542	-0.00345	-0.00375	-0.00127	-0.00221	-0.00396	-0.00388	-0.00283	-0.0019	0.00026	-0.00132	-0.00222	-0.00308	-0.00298	-0.00221	-0.00303	-0.00254
3290.02	0.00539	0.0012	-0.00014	-0.00325	-0.00129	-0.00112	-0.00568	-0.00334	-0.00405	-0.00141	-0.00216	-0.00432	-0.00394	-0.00295	-0.00189	0.0001	-0.00195	-0.00195	-0.00334	-0.00309	-0.00271	-0.00324	-0.00311
3288.09	0.00535	0.00136	-0.00052	-0.00334	-0.00146	-0.00128	-0.00577	-0.00321	-0.00417	-0.0016	-0.00197	-0.00443	-0.00387	-0.00306	-0.00186	-8e-05	-0.00248	-0.00167	-0.00353	-0.00326	-0.00306	-0.00348	-0.00356
3286.16	0.00512	0.00155	-0.00077	-0.00335	-0.00158	-0.00149	-0.00572	-0.00311	-0.0041	-0.00188	-0.00172	-0.00436	-0.00366	-0.00315	-0.00183	-0.0003	-0.00294	-0.00143	-0.00363	-0.00355	-0.00325	-0.00378	-0.00388
3284.23	0.0047	0.00172	-0.00088	-0.00331	-0.00166	-0.00176	-0.00552	-0.00308	-0.00386	-0.00224	-0.00151	-0.00421	-0.00336	-0.00318	-0.00178	-0.00057	-0.00341	-0.00129	-0.00363	-0.00391	-0.00328	-0.0041	-0.00407
3282.3	0.00414	0.00184	-0.00085	-0.00321	-0.00174	-0.00206	-0.00519	-0.00309	-0.00353	-0.00262	-0.00138	-0.00403	-0.00302	-0.00309	-0.0017	-0.00088	-0.00386	-0.00125	-0.00359	-0.00423	-0.00316	-0.00438	-0.00414
3280.37	0.00352	0.00192	-0.00072	-0.00304	-0.00181	-0.00234	-0.0047	-0.00307	-0.00314	-0.00296	-0.00132	-0.00387	-0.00268	-0.00285	-0.00163	-0.00119	-0.00429	-0.0013	-0.00354	-0.00443	-0.0029	-0.00455	-0.00411
3278.45	0.00294	0.00199	-0.00055	-0.00285	-0.00188	-0.00258	-0.00411	-0.00301	-0.00275	-0.00324	-0.0013	-0.00375	-0.00238	-0.0025	-0.00158	-0.00142	-0.00466	-0.00141	-0.00351	-0.00447	-0.00259	-0.00461	-0.00405
3276.52	0.00245	0.00205	-0.00048	-0.00271	-0.00201	-0.00278	-0.00352	-0.00297	-0.00246	-0.00351	-0.00135	-0.00369	-0.00221	-0.00214	-0.00161	-0.00158	-0.00504	-0.00162	-0.00354	-0.00442	-0.00236	-0.00466	-0.00409
3274.59	0.00202	0.00209	-0.00057	-0.00271	-0.00228	-0.00298	-0.00308	-0.00302	-0.00235	-0.00383	-0.00152	-0.0037	-0.00224	-0.00193	-0.00174	-0.00172	-0.00547	-0.00197	-0.00365	-0.0044	-0.00232	-0.00481	-0.00429
3272.66	0.00158	0.00206	-0.00083	-0.0029	-0.00272	-0.00323	-0.00287	-0.00318	-0.0024	-0.00424	-0.00183	-0.00374	-0.00248	-0.00193	-0.00197	-0.00194	-0.00592	-0.00244	-0.00385	-0.00443	-0.00248	-0.00509	-0.00461
3270.73	0.0011	0.00198	-0.0012	-0.00326	-0.00327	-0.00355	-0.00287	-0.00344	-0.00256	-0.0047	-0.0023	-0.00383	-0.00286	-0.00211	-0.00228	-0.00225	-0.00632	-0.003	-0.00408	-0.00444	-0.00279	-0.00543	-0.00495
3268.8	0.00061	0.00188	-0.00161	-0.00364	-0.00384	-0.00392	-0.00301	-0.00378	-0.00272	-0.00511	-0.00287	-0.00396	-0.00328	-0.00244	-0.0026	-0.00263	-0.00658	-0.00359	-0.00426	-0.00434	-0.0032	-0.00569	-0.00521
3266.87	0.00022	0.0018	-0.00197	-0.00392	-0.00434	-0.00428	-0.00315	-0.00415	-0.00281	-0.00538	-0.00345	-0.0041	-0.00362	-0.00283	-0.00285	-0.00298	-0.00661	-0.00414	-0.00435	-0.00402	-0.00361	-0.0058	-0.0053
3264.95	7e-05	0.00177	-0.00214	-0.00396	-0.00465	-0.00455	-0.00313	-0.00444	-0.00275	-0.00546	-0.00386	-0.00415	-0.0038	-0.0032	-0.0029	-0.00318	-0.00635	-0.00456	-0.00432	-0.00348	-0.00394	-0.00571	-0.00517
3263.02	0.00024	0.00183	-0.00203	-0.00373	-0.00467	-0.00464	-0.00287	-0.00456	-0.00256	-0.00533	-0.00395	-0.00399	-0.00373	-0.00342	-0.00272	-0.00316	-0.0058	-0.00478	-0.00418	-0.00274	-0.0041	-0.0054	-0.00475
3261.09	0.00073	0.00196	-0.00162	-0.00326	-0.00436	-0.00448	-0.00235	-0.00449	-0.00227	-0.00502	-0.00365	-0.00355	-0.0034	-0.00339	-0.0023	-0.00293	-0.00505	-0.00475	-0.00397	-0.00189	-0.00403	-0.00491	-0.004
3259.16	0.0015	0.00212	-0.00098	-0.00263	-0.00381	-0.00405	-0.00162	-0.00425	-0.00195	-0.00454	-0.00306	-0.00289	-0.00283	-0.00315	-0.00174	-0.00256	-0.0042	-0.00449	-0.00372	-0.00104	-0.00374	-0.00427	-0.00299
3257.23	0.00244	0.00221	-0.00026	-0.00198	-0.00316	-0.0034	-0.00085	-0.00392	-0.00166	-0.00395	-0.00233	-0.00212	-0.00211	-0.00278	-0.00114	-0.00214	-0.00336	-0.00406	-0.00342	-0.00029	-0.0033	-0.00356	-0.00183
3255.3	0.00345	0.00221	0.00039	-0.00145	-0.00258	-0.00264	-0.00016	-0.00357	-0.00144	-0.00333	-0.00169	-0.0014	-0.00137	-0.00243	-0.00063	-0.00174	-0.00258	-0.00357	-0.00308	0.00034	-0.00283	-0.00288	-0.0007
3253.37	0.00441	0.00214	0.00088	-0.00115	-0.00216	-0.00189	0.00035	-0.00325	-0.00133	-0.00275	-0.00125	-0.00087	-0.00072	-0.00218	-0.00029	-0.00138	-0.00193	-0.00314	-0.00273	0.00082	-0.00244	-0.00234	0.00026
3251.45	0.0052	0.00199	0.00115	-0.00112	-0.00191	-0.00128	0.00063	-0.00296	-0.00131	-0.00226	-0.00104	-0.00063	-0.00026	-0.00205	-0.00013	-0.00108	-0.00141	-0.00282	-0.00243	0.00115	-0.0022	-0.00198	0.00098
3249.52	0.00574	0.00178	0.0012	-0.00129	-0.00176	-0.00087	0.0007	-0.00271	-0.00138	-0.0019	-0.00099	-0.00068	-3e-05	-0.00199	-0.00012	-0.00084	-0.00105	-0.00257	-0.00221	0.0013	-0.00213	-0.00182	0.00143
3247.59	0.00599	0.00148	0.0011	-0.00158	-0.0016	-0.00064	0.00062	-0.00252	-0.00149	-0.0017	-0.00096	-0.00092	-3e-05	-0.00192	-0.0002	-0.00068	-0.00085	-0.00237	-0.00207	0.00123	-0.00217	-0.0018	0.00161
3245.66	0.00596	0.0011	0.0009	-0.0019	-0.0014	-0.00055	0.00044	-0.00245	-0.00156	-0.00165	-0.00086	-0.00117	-0.0002	-0.00184	-0.00033	-0.00062	-0.00081	-0.00219	-0.00197	0.00092	-0.00227	-0.00189	0.00157
3243.73	0.00572	0.00064	0.00068	-0.00225	-0.00115	-0.00057	0.00017	-0.00252	-0.00155	-0.00173	-0.00064	-0.0013	-0.00044	-0.00174	-0.00048	-0.00061	-0.00092	-0.00202	-0.00184	0.00038	-0.00237	-0.00203	0.00133
3241.8	0.00535	0.00011	0.00049	-0.00263	-0.00094	-0.00064	-0.00015	-0.00271	-0.00143	-0.00186	-0.00038	-0.00124	-0.0007	-0.00165	-0.00065	-0.00063	-0.00116	-0.00189	-0.00168	-0.00026	-0.00244	-0.00218	0.00095
3239.88	0.00493	-0.0004	0.00035	-0.00296	-0.00078	-0.00072	-0.00047	-0.00292	-0.00127	-0.00199	-0.00016	-0.00104	-0.00094	-0.00155	-0.00081	-0.00068	-0.00151	-0.00179	-0.00151	-0.00085	-0.00248	-0.00231	0.00048
3237.95	0.00452	-0.0008	0.00025	-0.00319	-0.00069	-0.00078	-0.00073	-0.00303	-0.00114	-0.00208	-1e-05	-0.00077	-0.00114	-0.00138	-0.00093	-0.00074	-0.00192	-0.00175	-0.00139	-0.00125	-0.00249	-0.00236	-4e-05
3236.02	0.00419	-0.001	0.00015	-0.00327	-0.00063	-0.00077	-0.0009	-0.00301	-0.00111	-0.00215	0.00012	-0.0005	-0.00132	-0.00111	-0.00096	-0.00075	-0.0023	-0.00177	-0.00134	-0.0014	-0.00247	-0.00233	-0.0006
3234.09	0.00399	-0.00094	3e-05	-0.0032	-0.00058	-0.00068	-0.00102	-0.0029	-0.00118	-0.0022	0.00029	-0.00028	-0.00149	-0.00076	-0.00089	-0.00067	-0.00257	-0.00179	-0.00131	-0.00135	-0.0024	-0.00221	-0.00117
3232.16	0.00392	-0.00061	-0.00013	-0.003	-0.00052	-0.0005	-0.00111	-0.00277	-0.00129	-0.00219	0.00055	-0.00012	-0.00165	-0.0004	-0.00071	-0.00046	-0.0027	-0.00178	-0.00121	-0.00118	-0.00226	-0.00205	-0.00168
3230.23	0.00393	-9e-05	-0.00033	-0.00271	-0.00046	-0.00026	-0.00116	-0.00267	-0.00137	-0.0021	0.0009	-3e-05	-0.00179	-9e-05	-0.00046	-0.00016	-0.00273	-0.00169	-0.00098	-0.00095	-0.002	-0.00186	-0.00206
3228.3	0.00394	0.00051	-0.00052	-0.00234	-0.00037	-2e-05	-0.00116	-0.00255	-0.00135	-0.00191	0.0013	-2e-05	-0.00185	0.00012	-0.00016	0.00014	-0.00267	-0.00152	-0.00064	-0.00072	-0.00163	-0.00161	-0.00225
3226.38	0.00392	0.00109	-0.00065	-0.00189	-0.00024	0.00017	-0.00108	-0.00237	-0.00121	-0.00164	0.00167	-9e-05	-0.00176	0.00019	0.00015	0.00037	-0.00252	-0.00127	-0.00022	-0.00048	-0.00118	-0.00125	-0.00226
3224.45	0.00386	0.00161	-0.00069	-0.00139	-6e-05	0.00025	-0.00096	-0.00211	-0.00097	-0.00135	0.00195	-0.00023	-0.00151	0.00014	0.00039	0.00052	-0.00229	-0.00094	0.00024	-0.00022	-0.00073	-0.00081	-0.00217
3222.52	0.00378	0.00206	-0.00064	-0.0008	0.00017	0.0002	-0.0008	-0.00182	-0.0007	-0.00105	0.00211	-0.0004	-0.00109	-1e-05	0.00057	0.00063	-0.00201	-0.00056	0.00067	6e-05	-0.00033	-0.00039	-0.00205
3220.59	0.0037	0.00245	-0.00052	-0.00014	0.00043	3e-05	-0.0006	-0.00152	-0.00049	-0.00074	0.00217	-0.00051	-0.00053	-0.00019	0.00071	0.00076	-0.00172	-0.00017	0.00108	0.00032	-5e-05	-6e-05	-0.00192
3218.66	0.00366	0.0028	-0.0003	0.00058	0.00074	-0.00019	-0.00038	-0.00123	-0.0004	-0.00046	0.00218	-0.0005	0.00012	-0.00034	0.00087	0.00091	-0.00145	0.00019	0.00143	0.00059	0.0001	0.00016	-0.00175
3216.73	0.00365	0.00311	4e-05	0.00129	0.00108	-0.00038	-0.00016	-0.00097	-0.00041	-0.0002	0.00214	-0.00036	0.00081	-0.00042	0.00106	0.00102	-0.00123	0.00048	0.00168	0.00084	0.00013	0.0003	-0.00149
3214.8	0.00369	0.00338	0.00045	0.00192	0.00138	-0.0005	9e-05	-0.00075	-0.00052	4e-05	0.00207	-0.00013	0.00148	-0.00042	0.00123	0.00101	-0.00105	0.00065	0.00181	0.00109	6e-05	0.00041	-0.00115
3212.88	0.00377	0.00363	0.00088	0.00237	0.00155	-0.00049	0.00037	-0.00056	-0.00067	0.00028	0.00197	0.00012	0.00203	-0.00032	0.00135	0.00084	-0.00088	0.00071	0.00183	0.00129	-7e-05	0.00049	-0.0008
3210.95	0.0039	0.00386	0.00127	0.00256	0.00156	-0.00038	0.00072	-0.0004	-0.00081	0.00052	0.00186	0.00034	0.00243	-0.00015	0.00137	0.00056	-0.00074	0.00065	0.00182	0.00144	-0.00024	0.0005	-0.0005
3209.02	0.00403	0.00402	0.00154	0.00247	0.00144	-0.00018	0.00109	-0.00023	-0.0009	0.00073	0.00177	0.00044	0.00264	1e-05	0.00126	0.00024	-0.00063	0.00052	0.00179	0.00153	-0.00046	0.00041	-0.00027
3207.09	0.00408	0.00407	0.00166	0.00214	0.00126	0	0.00137	-8e-05	-0.00097	0.00087	0.0017	0.00035	0.00269	0.00012	0.00102	-7e-05	-0.00063	0.00031	0.00173	0.00157	-0.00076	0.00019	-0.00013
3205.16	0.00397	0.00394	0.0016	0.00165	0.00104	7e-05	0.00146	1e-05	-0.00107	0.00087	0.00163	2e-05	0.00259	0.00012	0.00062	-0.00037	-0.0008	5e-05	0.00157	0.00151	-0.00117	-0.00018	-0.00015
3203.23	0.00368	0.00366	0.00139	0.00107	0.00075	-1e-05	0.00132	-1e-05	-0.00122	0.0007	0.00152	-0.00049	0.00236	3e-05	0.00013	-0.00067	-0.00113	-0.00025	0.00129	0.00132	-0.00166	-0.00069	-0.00036
3201.31	0.00327	0.00326	0.00106	0.00048	0.00038	-0.00019	0.00096	-0.00011	-0.00136	0.00041	0.00137	-0.00106	0.00208	-0.0001	-0.00036	-0.001	-0.00157	-0.00054	0.00093	0.00103	-0.00216	-0.00125	-0.00077
3199.38	0.00288	0.0028	0.00071	-7e-05	-6e-05	-0.0004	0.00046	-0.00023	-0.00139	0.00011	0.00121	-0.00155	0.00181	-0.00024	-0.00074	-0.00131	-0.00201	-0.00076	0.00057	0.00074	-0.00258	-0.00179	-0.00128
3197.45	0.0026	0.00232	0.00042	-0.00052	-0.00054	-0.00055	-7e-05	-0.00029	-0.00128	-0.00012	0.00108	-0.00188	0.00156	-0.00038	-0.00099	-0.00155	-0.00238	-0.0009	0.00026	0.0005	-0.00289	-0.00222	-0.00177
3195.52	0.00247	0.0019	0.00025	-0.00085	-0.00103	-0.00059	-0.00057	-0.00024	-0.00105	-0.00028	0.00099	-0.00207	0.00133	-0.00055	-0.00111	-0.00169	-0.00265	-0.00099	0	0.00031	-0.00313	-0.00253	-0.00216
3193.59	0.00248	0.00158	0.00016	-0.00102	-0.00149	-0.00051	-0.00097	-0.0001	-0.00079	-0.00041	0.00094	-0.00218	0.00105	-0.00073	-0.00112	-0.00172	-0.00286	-0.00107	-0.00024	0.00015	-0.00331	-0.00274	-0.00241
3191.66	0.00259	0.00144	8e-05	-0.00107	-0.00187	-0.00034	-0.00126	9e-05	-0.00057	-0.00053	0.00093	-0.00223	0.00069	-0.00089	-0.00102	-0.00164	-0.003	-0.00115	-0.00045	0	-0.00341	-0.00287	-0.00253
3189.73	0.00277	0.00148	-4e-05	-0.00104	-0.00215	-0.00016	-0.00146	0.00025	-0.00042	-0.00066	0.00095	-0.00227	0.00023	-0.001	-0.00085	-0.00145	-0.00305	-0.00116	-0.0006	-0.00013	-0.00338	-0.00292	-0.00255
3187.81	0.00296	0.00161	-0.00024	-0.00097	-0.00235	0	-0.0016	0.00034	-0.00037	-0.00077	0.00097	-0.00235	-0.00029	-0.00107	-0.00066	-0.00118	-0.003	-0.00106	-0.00069	-0.00025	-0.00321	-0.00291	-0.00246
3185.88	0.0031	0.00173	-0.0005	-0.00087	-0.00252	0.00012	-0.00167	0.00035	-0.00037	-0.00081	0.00096	-0.00251	-0.0008	-0.0011	-0.00054	-0.00088	-0.0029	-0.00085	-0.00072	-0.00038	-0.00292	-0.00284	-0.00227
3183.95	0.00314	0.00171	-0.00075	-0.00076	-0.00266	0.00019	-0.00163	0.00031	-0.00038	-0.0008	0.00086	-0.00273	-0.00123	-0.00112	-0.00054	-0.00058	-0.00277	-0.00058	-0.0007	-0.00058	-0.00258	-0.00274	-0.00204
3182.02	0.00304	0.0015	-0.00095	-0.00068	-0.0028	0.00019	-0.00153	0.00024	-0.00038	-0.00078	0.00063	-0.00299	-0.00153	-0.00118	-0.0007	-0.00035	-0.00267	-0.00032	-0.00067	-0.00089	-0.0023	-0.00262	-0.00187
3180.09	0.00283	0.00111	-0.0011	-0.00066	-0.00295	7e-05	-0.00145	0.00013	-0.00039	-0.00081	0.00021	-0.00326	-0.0017	-0.00136	-0.001	-0.00023	-0.00262	-0.00013	-0.00068	-0.00133	-0.00215	-0.00254	-0.00188
3178.16	0.00255	0.00061	-0.00125	-0.00073	-0.00309	-0.00017	-0.00143	-8e-05	-0.00051	-0.00091	-0.00042	-0.0035	-0.0018	-0.00167	-0.00146	-0.00022	-0.00266	-8e-05	-0.00078	-0.00184	-0.00217	-0.00253	-0.00205
3176.23	0.00228	0.00012	-0.00143	-0.00084	-0.00323	-0.00053	-0.00147	-0.00038	-0.00075	-0.00106	-0.00119	-0.00369	-0.0019	-0.00209	-0.00203	-0.0003	-0.00278	-0.0002	-0.00096	-0.00238	-0.00235	-0.0026	-0.00234
3174.31	0.00207	-0.00025	-0.00164	-0.00096	-0.00333	-0.00092	-0.00151	-0.00074	-0.00108	-0.00119	-0.00199	-0.00384	-0.00204	-0.00253	-0.00262	-0.00044	-0.00296	-0.0005	-0.0012	-0.00289	-0.00264	-0.0027	-0.00264
3172.38	0.00191	-0.00043	-0.00186	-0.00107	-0.00334	-0.00124	-0.00151	-0.00111	-0.00145	-0.00128	-0.00267	-0.00393	-0.0022	-0.00294	-0.00317	-0.00063	-0.00315	-0.00093	-0.00146	-0.00333	-0.00296	-0.00278	-0.0029
3170.45	0.00181	-0.00044	-0.00207	-0.0012	-0.00328	-0.00142	-0.00139	-0.00146	-0.00179	-0.00131	-0.00314	-0.00392	-0.00236	-0.00322	-0.00362	-0.00084	-0.00327	-0.00139	-0.00166	-0.00367	-0.00323	-0.00281	-0.00309
3168.52	0.00177	-0.00033	-0.00223	-0.00137	-0.00317	-0.00144	-0.00113	-0.00175	-0.00209	-0.0013	-0.00337	-0.00381	-0.00252	-0.00336	-0.00393	-0.00106	-0.00331	-0.00178	-0.00178	-0.00393	-0.0034	-0.00278	-0.00319
3166.59	0.00182	-0.00017	-0.00232	-0.0016	-0.00304	-0.00131	-0.00075	-0.00196	-0.00236	-0.00127	-0.0034	-0.0036	-0.00269	-0.00335	-0.0041	-0.00123	-0.00327	-0.00204	-0.00179	-0.00412	-0.00344	-0.00269	-0.00319
3164.66	0.00192	0	-0.00235	-0.00188	-0.00289	-0.00112	-0.00033	-0.00211	-0.00262	-0.00125	-0.00329	-0.00333	-0.00287	-0.00327	-0.00411	-0.00132	-0.00322	-0.00218	-0.00171	-0.00426	-0.00339	-0.00258	-0.00309
3162.74	0.00202	0.00015	-0.00235	-0.00222	-0.00273	-0.00096	-2e-05	-0.00225	-0.00288	-0.00129	-0.00312	-0.00304	-0.00306	-0.00322	-0.00402	-0.00137	-0.00322	-0.00225	-0.0016	-0.00437	-0.00331	-0.00248	-0.00296
3160.81	0.00206	0.00023	-0.00233	-0.00258	-0.00257	-0.00092	0.0001	-0.00244	-0.00316	-0.00141	-0.00298	-0.00281	-0.00325	-0.00327	-0.00389	-0.00139	-0.00331	-0.00234	-0.00155	-0.00446	-0.00325	-0.00249	-0.00286
3158.88	0.002	0.00025	-0.00232	-0.00289	-0.00247	-0.00099	3e-05	-0.00268	-0.00341	-0.00161	-0.00291	-0.00267	-0.00342	-0.0034	-0.0038	-0.00142	-0.00346	-0.00247	-0.00161	-0.00454	-0.00322	-0.00261	-0.00284
3156.95	0.00189	0.00019	-0.00232	-0.00306	-0.00244	-0.00113	-0.00013	-0.00294	-0.00359	-0.00189	-0.00289	-0.0026	-0.00357	-0.00359	-0.00374	-0.00149	-0.00365	-0.00262	-0.00178	-0.00461	-0.00316	-0.00283	-0.00286
3155.02	0.00184	8e-05	-0.0023	-0.00306	-0.00244	-0.00126	-0.00029	-0.00315	-0.00368	-0.00219	-0.00287	-0.00256	-0.00372	-0.00379	-0.00371	-0.00161	-0.00385	-0.00273	-0.002	-0.0046	-0.00305	-0.00312	-0.00288
3153.09	0.00189	0	-0.00226	-0.00288	-0.00241	-0.00131	-0.0004	-0.00326	-0.0037	-0.00246	-0.00279	-0.0025	-0.00387	-0.00398	-0.00365	-0.00178	-0.00405	-0.00277	-0.00219	-0.00451	-0.00288	-0.00341	-0.00283
3151.16	0.00204	-3e-05	-0.00216	-0.00256	-0.00227	-0.00127	-0.00046	-0.00326	-0.00371	-0.00268	-0.0026	-0.00235	-0.00399	-0.00415	-0.00356	-0.00195	-0.00422	-0.00278	-0.0023	-0.00433	-0.00265	-0.0037	-0.00272
3149.24	0.00222	2e-05	-0.002	-0.00218	-0.00203	-0.00118	-0.00053	-0.00323	-0.00379	-0.00284	-0.00232	-0.0021	-0.0041	-0.00428	-0.00345	-0.00207	-0.00438	-0.00279	-0.00235	-0.0041	-0.00244	-0.00397	-0.00257
3147.31	0.00238	0.00016	-0.00179	-0.00185	-0.00177	-0.00113	-0.00067	-0.00322	-0.00397	-0.00298	-0.00198	-0.00179	-0.00422	-0.00435	-0.00332	-0.00213	-0.00453	-0.00282	-0.00238	-0.00387	-0.00228	-0.00426	-0.00242
3145.38	0.00243	0.00034	-0.00157	-0.00162	-0.00158	-0.00118	-0.00092	-0.00327	-0.00422	-0.00312	-0.00164	-0.00153	-0.00434	-0.00438	-0.00318	-0.00216	-0.00463	-0.00285	-0.00246	-0.00367	-0.00223	-0.00458	-0.00233
3143.45	0.00233	0.00048	-0.00139	-0.00152	-0.00154	-0.0014	-0.00126	-0.00339	-0.0045	-0.00329	-0.00134	-0.00144	-0.00444	-0.00435	-0.00304	-0.00224	-0.00472	-0.00285	-0.00267	-0.00353	-0.00232	-0.00493	-0.00234
3141.52	0.00206	0.00051	-0.00129	-0.00151	-0.00167	-0.00176	-0.00166	-0.00361	-0.00472	-0.0035	-0.00114	-0.00154	-0.00448	-0.00427	-0.00296	-0.0024	-0.00484	-0.00284	-0.00304	-0.00344	-0.00256	-0.0053	-0.00246
3139.59	0.00164	0.0004	-0.00127	-0.00157	-0.00193	-0.00222	-0.00209	-0.00392	-0.00484	-0.00374	-0.00106	-0.00179	-0.00442	-0.00416	-0.00299	-0.00264	-0.00506	-0.00287	-0.00355	-0.00344	-0.00293	-0.00567	-0.0027
3137.66	0.00115	0.00018	-0.00132	-0.00165	-0.00226	-0.00272	-0.00251	-0.00429	-0.00482	-0.00404	-0.00107	-0.00213	-0.00427	-0.00404	-0.00312	-0.00293	-0.00541	-0.00296	-0.00411	-0.00353	-0.00337	-0.00597	-0.00308
3135.74	0.0007	-6e-05	-0.00143	-0.00171	-0.00255	-0.0032	-0.00293	-0.00467	-0.00469	-0.00436	-0.00116	-0.00246	-0.00404	-0.00394	-0.00332	-0.0032	-0.00586	-0.00312	-0.00463	-0.00368	-0.00383	-0.00619	-0.00355
3133.81	0.00036	-0.00025	-0.00157	-0.00171	-0.00274	-0.0036	-0.00333	-0.00501	-0.0045	-0.00467	-0.00126	-0.00275	-0.00373	-0.00388	-0.00355	-0.00343	-0.0063	-0.00334	-0.00507	-0.00384	-0.00425	-0.00628	-0.00409
3131.88	0.00019	-0.00034	-0.0017	-0.00165	-0.00282	-0.00391	-0.00367	-0.00527	-0.00427	-0.00492	-0.0013	-0.00295	-0.00338	-0.00386	-0.00378	-0.00358	-0.00664	-0.00361	-0.00539	-0.00399	-0.0046	-0.00627	-0.00461
3129.95	0.00015	-0.00034	-0.00181	-0.00154	-0.00284	-0.0041	-0.0039	-0.00541	-0.004	-0.00508	-0.00126	-0.00309	-0.00301	-0.00385	-0.00394	-0.00367	-0.00681	-0.00392	-0.00561	-0.00415	-0.00486	-0.00618	-0.00507
3128.02	0.00016	-0.00028	-0.00191	-0.00148	-0.00287	-0.00418	-0.00401	-0.00545	-0.00371	-0.00513	-0.00113	-0.00318	-0.00267	-0.00381	-0.00402	-0.00371	-0.00683	-0.00422	-0.00571	-0.00432	-0.00503	-0.00604	-0.00545
3126.09	0.00019	-0.00023	-0.00203	-0.00153	-0.00292	-0.00419	-0.004	-0.00542	-0.00341	-0.00508	-0.00098	-0.00328	-0.00241	-0.00373	-0.00402	-0.0037	-0.00676	-0.0045	-0.00572	-0.0045	-0.00512	-0.00589	-0.00573
3124.17	0.00024	-0.00026	-0.00216	-0.00172	-0.003	-0.00416	-0.0039	-0.00537	-0.00318	-0.00498	-0.0009	-0.00342	-0.00226	-0.0036	-0.00397	-0.00366	-0.0067	-0.00472	-0.00566	-0.00465	-0.00515	-0.00575	-0.00591
3122.24	0.00033	-0.0004	-0.00227	-0.00202	-0.0031	-0.00416	-0.00374	-0.00531	-0.00302	-0.00488	-0.00091	-0.00362	-0.00222	-0.00342	-0.00389	-0.00359	-0.00666	-0.00489	-0.0056	-0.00474	-0.00511	-0.00559	-0.00599
3120.31	0.00046	-0.00064	-0.00236	-0.00235	-0.0032	-0.00421	-0.00359	-0.00529	-0.00295	-0.00484	-0.00102	-0.00389	-0.00227	-0.00324	-0.00381	-0.0035	-0.00667	-0.00502	-0.00554	-0.00477	-0.00504	-0.00544	-0.00598
3118.38	0.0006	-0.00095	-0.00245	-0.0027	-0.0033	-0.00431	-0.00354	-0.00534	-0.00303	-0.0049	-0.00124	-0.0042	-0.0024	-0.00312	-0.00377	-0.00348	-0.00672	-0.00514	-0.00554	-0.00477	-0.00501	-0.00533	-0.00594
3116.45	0.00071	-0.00135	-0.00259	-0.00303	-0.00345	-0.00447	-0.00363	-0.00551	-0.00324	-0.00509	-0.00158	-0.00454	-0.00263	-0.00312	-0.00384	-0.00356	-0.00681	-0.00528	-0.00561	-0.00478	-0.00509	-0.00533	-0.00591
3114.52	0.00076	-0.00182	-0.00281	-0.00333	-0.00365	-0.00462	-0.00378	-0.00577	-0.00356	-0.00534	-0.00201	-0.00487	-0.00295	-0.00327	-0.00404	-0.00377	-0.00692	-0.00546	-0.00574	-0.0048	-0.00529	-0.0054	-0.00588
3112.59	0.00078	-0.00233	-0.00311	-0.00356	-0.00387	-0.0047	-0.00389	-0.00609	-0.00389	-0.00557	-0.00249	-0.00516	-0.00335	-0.00354	-0.00436	-0.00404	-0.00701	-0.00567	-0.00587	-0.00479	-0.00555	-0.00548	-0.00583
3110.67	0.00078	-0.00282	-0.00349	-0.0037	-0.00404	-0.00464	-0.00388	-0.00639	-0.0042	-0.0057	-0.00298	-0.00538	-0.00378	-0.00388	-0.00473	-0.00435	-0.00707	-0.00585	-0.00591	-0.00472	-0.00579	-0.00555	-0.00571
3108.74	0.00081	-0.00321	-0.0039	-0.00379	-0.00414	-0.00446	-0.00376	-0.00663	-0.00449	-0.00572	-0.00345	-0.0055	-0.00421	-0.00426	-0.00509	-0.00464	-0.00707	-0.00599	-0.00582	-0.0046	-0.00596	-0.0056	-0.00555
3106.81	0.00088	-0.00349	-0.00426	-0.00388	-0.00417	-0.0042	-0.00359	-0.0068	-0.00478	-0.00563	-0.00388	-0.00548	-0.00459	-0.0046	-0.00537	-0.00487	-0.00701	-0.00608	-0.0056	-0.00446	-0.00602	-0.00565	-0.00539
3104.88	0.00099	-0.00366	-0.0045	-0.00398	-0.00416	-0.00393	-0.00346	-0.0069	-0.00505	-0.00543	-0.00425	-0.00535	-0.00491	-0.00488	-0.00553	-0.00499	-0.00689	-0.00613	-0.00533	-0.00434	-0.00599	-0.0057	-0.00526
3102.95	0.00112	-0.0037	-0.00458	-0.00406	-0.00415	-0.0037	-0.00337	-0.00694	-0.00527	-0.00518	-0.00452	-0.00514	-0.00517	-0.00508	-0.00556	-0.00499	-0.00675	-0.00612	-0.00505	-0.00427	-0.0059	-0.00574	-0.00515
3101.02	0.00122	-0.00363	-0.0045	-0.00408	-0.00418	-0.00353	-0.00332	-0.00691	-0.00535	-0.00489	-0.00467	-0.0049	-0.00539	-0.00522	-0.00547	-0.00489	-0.00662	-0.00603	-0.00483	-0.00424	-0.0058	-0.00579	-0.00502
3099.09	0.00124	-0.00342	-0.00432	-0.00404	-0.00422	-0.00341	-0.0033	-0.00681	-0.00528	-0.00463	-0.00471	-0.00471	-0.0056	-0.00534	-0.00529	-0.00476	-0.00653	-0.00586	-0.00469	-0.00424	-0.00573	-0.00584	-0.00489
3097.17	0.00116	-0.00311	-0.00413	-0.00396	-0.00428	-0.00334	-0.00332	-0.00667	-0.00509	-0.0044	-0.0047	-0.00459	-0.00578	-0.00544	-0.00506	-0.00469	-0.00652	-0.00563	-0.00463	-0.00427	-0.0057	-0.00591	-0.0048
3095.24	0.00101	-0.0027	-0.00393	-0.00388	-0.00436	-0.0033	-0.00338	-0.00651	-0.00484	-0.00423	-0.00468	-0.00451	-0.00591	-0.0055	-0.00483	-0.0047	-0.00656	-0.00538	-0.00461	-0.00434	-0.0057	-0.00598	-0.00478
3093.31	0.00086	-0.00224	-0.00373	-0.00382	-0.00446	-0.00324	-0.00351	-0.00634	-0.00459	-0.00414	-0.00466	-0.00444	-0.00597	-0.0055	-0.00463	-0.00475	-0.00663	-0.00515	-0.00458	-0.00444	-0.00574	-0.00602	-0.0048
3091.38	0.00077	-0.00177	-0.0035	-0.00376	-0.00457	-0.00317	-0.00369	-0.00616	-0.00437	-0.00412	-0.00461	-0.00431	-0.00594	-0.00541	-0.00446	-0.00477	-0.00665	-0.00496	-0.00453	-0.00455	-0.00579	-0.006	-0.00485
3089.45	0.00078	-0.00135	-0.00325	-0.00371	-0.00465	-0.00309	-0.00388	-0.00596	-0.00421	-0.00411	-0.00447	-0.00411	-0.00583	-0.00526	-0.00432	-0.00472	-0.00657	-0.00485	-0.00444	-0.00465	-0.00581	-0.00592	-0.00486
3087.52	0.0009	-0.00097	-0.00297	-0.00365	-0.0047	-0.003	-0.00401	-0.00576	-0.00406	-0.00406	-0.0042	-0.00386	-0.00567	-0.00506	-0.00417	-0.00458	-0.00635	-0.00479	-0.00433	-0.0047	-0.00577	-0.00581	-0.00482
3085.6	0.00109	-0.00066	-0.00265	-0.00359	-0.00471	-0.0029	-0.00402	-0.00555	-0.00392	-0.00394	-0.0038	-0.00359	-0.00553	-0.00487	-0.00399	-0.00435	-0.00598	-0.00474	-0.00419	-0.00467	-0.00563	-0.00567	-0.00469
3083.67	0.00132	-0.00041	-0.00232	-0.00352	-0.00469	-0.00282	-0.00387	-0.00533	-0.00377	-0.00374	-0.0033	-0.00335	-0.00543	-0.0047	-0.00376	-0.00405	-0.00555	-0.00465	-0.00404	-0.00458	-0.00539	-0.00551	-0.00445
3081.74	0.00157	-0.0002	-0.00201	-0.00343	-0.00466	-0.00276	-0.00359	-0.00511	-0.0036	-0.00351	-0.00278	-0.00313	-0.00535	-0.00456	-0.00354	-0.00369	-0.00511	-0.00448	-0.00387	-0.00443	-0.00508	-0.00534	-0.0041
3079.81	0.00184	-3e-05	-0.00173	-0.00331	-0.00459	-0.00274	-0.00323	-0.0049	-0.00345	-0.0033	-0.00231	-0.00296	-0.00525	-0.00441	-0.00335	-0.00331	-0.00476	-0.00425	-0.00373	-0.00423	-0.00472	-0.00516	-0.00369
3077.88	0.00209	8e-05	-0.00151	-0.00316	-0.0045	-0.00277	-0.00287	-0.00473	-0.00336	-0.00321	-0.00195	-0.00285	-0.00509	-0.00425	-0.00322	-0.00299	-0.00452	-0.004	-0.00365	-0.00403	-0.00438	-0.00502	-0.0033
3075.95	0.00229	9e-05	-0.00138	-0.00302	-0.00438	-0.00285	-0.00257	-0.00461	-0.00335	-0.00327	-0.00173	-0.00282	-0.00488	-0.00406	-0.00318	-0.00279	-0.00442	-0.0038	-0.00364	-0.00386	-0.00409	-0.00494	-0.003
3074.02	0.00244	1e-05	-0.00131	-0.00289	-0.00424	-0.00296	-0.00236	-0.00456	-0.00342	-0.0035	-0.00164	-0.00287	-0.00469	-0.00388	-0.00323	-0.00276	-0.00442	-0.00367	-0.00372	-0.00372	-0.0039	-0.00496	-0.00283
3072.1	0.00256	-0.00014	-0.00131	-0.0028	-0.00409	-0.00307	-0.00224	-0.00456	-0.00352	-0.00381	-0.00163	-0.00298	-0.00458	-0.00374	-0.00338	-0.00288	-0.00448	-0.00361	-0.00385	-0.00361	-0.00385	-0.00507	-0.00279
3070.17	0.00266	-0.00033	-0.00138	-0.00272	-0.00393	-0.00312	-0.00216	-0.00461	-0.00362	-0.00411	-0.00166	-0.00315	-0.00457	-0.00367	-0.00359	-0.00305	-0.0046	-0.00361	-0.004	-0.00353	-0.00395	-0.00518	-0.00284
3068.24	0.00276	-0.00052	-0.00149	-0.00265	-0.00377	-0.00311	-0.00205	-0.00467	-0.00365	-0.00431	-0.00171	-0.00334	-0.00464	-0.00368	-0.00381	-0.00318	-0.00477	-0.00369	-0.00414	-0.00347	-0.00416	-0.00521	-0.00294
3066.31	0.00285	-0.00068	-0.00162	-0.00258	-0.00357	-0.00304	-0.00192	-0.00473	-0.0036	-0.0044	-0.00175	-0.00353	-0.00474	-0.00373	-0.004	-0.00322	-0.00498	-0.0038	-0.00424	-0.00341	-0.0044	-0.00512	-0.00304
3064.38	0.00296	-0.00082	-0.00171	-0.00251	-0.00331	-0.00292	-0.00177	-0.00474	-0.00347	-0.00438	-0.0018	-0.00366	-0.0048	-0.0038	-0.00413	-0.00315	-0.0052	-0.0039	-0.00427	-0.00335	-0.00461	-0.00493	-0.00312
3062.45	0.00314	-0.0009	-0.00174	-0.00242	-0.00299	-0.00278	-0.00164	-0.00466	-0.00328	-0.00431	-0.00182	-0.00371	-0.00477	-0.00383	-0.00418	-0.00299	-0.00538	-0.00397	-0.00423	-0.00331	-0.00472	-0.00468	-0.00316
3060.52	0.0034	-0.0009	-0.00168	-0.00228	-0.00264	-0.00262	-0.00155	-0.00446	-0.00304	-0.00421	-0.00182	-0.00367	-0.00461	-0.00377	-0.00415	-0.00275	-0.0055	-0.00396	-0.00413	-0.00331	-0.00469	-0.00437	-0.00318
3058.6	0.00371	-0.0008	-0.00157	-0.00208	-0.00226	-0.00244	-0.0015	-0.00416	-0.00273	-0.00409	-0.00178	-0.00355	-0.00435	-0.0036	-0.00405	-0.00244	-0.00554	-0.00388	-0.00398	-0.00334	-0.00453	-0.00401	-0.00319
3056.67	0.004	-0.00062	-0.00144	-0.00181	-0.00184	-0.00224	-0.0015	-0.0038	-0.00235	-0.00396	-0.00172	-0.0034	-0.00401	-0.00334	-0.00391	-0.00212	-0.00555	-0.00375	-0.0038	-0.00336	-0.00429	-0.00364	-0.00319
3054.74	0.00419	-0.00041	-0.00135	-0.00151	-0.00142	-0.00204	-0.00154	-0.00344	-0.00194	-0.00383	-0.00167	-0.00324	-0.00366	-0.00306	-0.00377	-0.00187	-0.00555	-0.00363	-0.00363	-0.00337	-0.00404	-0.0033	-0.00322
3052.81	0.00421	-0.00018	-0.00135	-0.0013	-0.00106	-0.00187	-0.00167	-0.00312	-0.0016	-0.00374	-0.00171	-0.00315	-0.00334	-0.00284	-0.00367	-0.00175	-0.00556	-0.00357	-0.00354	-0.0034	-0.00387	-0.00304	-0.00331
3050.88	0.00408	3e-05	-0.00147	-0.00126	-0.00084	-0.00179	-0.00191	-0.00289	-0.00139	-0.00368	-0.00187	-0.00315	-0.00308	-0.00271	-0.00367	-0.0018	-0.00555	-0.00363	-0.00353	-0.00349	-0.00382	-0.00289	-0.00348
3048.95	0.00386	0.00021	-0.0017	-0.0014	-0.0008	-0.00181	-0.00223	-0.00276	-0.00135	-0.00365	-0.00214	-0.00323	-0.00286	-0.0027	-0.00374	-0.002	-0.00551	-0.00381	-0.00362	-0.00363	-0.00392	-0.00285	-0.00368
3047.03	0.00361	0.00035	-0.00199	-0.00167	-0.00091	-0.00191	-0.0026	-0.00274	-0.00146	-0.00363	-0.00247	-0.00336	-0.00267	-0.00277	-0.00387	-0.00229	-0.00542	-0.0041	-0.00378	-0.00381	-0.0041	-0.00288	-0.00384
3045.1	0.00341	0.00046	-0.00229	-0.00198	-0.00111	-0.00202	-0.00294	-0.0028	-0.00167	-0.00357	-0.00276	-0.00348	-0.00254	-0.00289	-0.00401	-0.00258	-0.00526	-0.00441	-0.00393	-0.00396	-0.00427	-0.00292	-0.00393
3043.17	0.0033	0.00057	-0.00252	-0.00224	-0.00135	-0.00206	-0.00317	-0.00292	-0.00194	-0.00343	-0.00293	-0.00357	-0.00247	-0.00303	-0.00411	-0.0028	-0.00503	-0.00467	-0.00399	-0.004	-0.0043	-0.00293	-0.00392
3041.24	0.00327	0.00071	-0.00264	-0.00238	-0.00157	-0.002	-0.00323	-0.00306	-0.00222	-0.00319	-0.00294	-0.00361	-0.00249	-0.00317	-0.00414	-0.00296	-0.00473	-0.00481	-0.00393	-0.00394	-0.00417	-0.00287	-0.00383
3039.31	0.00328	0.00085	-0.00268	-0.00239	-0.00174	-0.0019	-0.00317	-0.00322	-0.0025	-0.00287	-0.00283	-0.0036	-0.0026	-0.00334	-0.00409	-0.00306	-0.00442	-0.00481	-0.00379	-0.0038	-0.00393	-0.00276	-0.00371
3037.38	0.00328	0.00097	-0.0027	-0.00234	-0.00188	-0.00184	-0.00302	-0.00339	-0.00276	-0.00256	-0.00271	-0.00357	-0.00277	-0.00353	-0.00403	-0.00316	-0.00417	-0.00471	-0.00365	-0.00365	-0.00366	-0.00264	-0.0036
3035.45	0.00323	0.00105	-0.00272	-0.0023	-0.00202	-0.00187	-0.00283	-0.00356	-0.003	-0.00234	-0.00265	-0.00354	-0.00299	-0.00373	-0.004	-0.00329	-0.00399	-0.0046	-0.00358	-0.00352	-0.00343	-0.00257	-0.00358
3033.53	0.00313	0.00108	-0.00277	-0.00233	-0.00218	-0.00203	-0.00264	-0.00373	-0.00323	-0.00227	-0.00273	-0.00354	-0.00321	-0.00391	-0.00403	-0.00347	-0.00391	-0.00456	-0.00358	-0.00345	-0.0033	-0.00258	-0.00366
3031.6	0.00297	0.00102	-0.00282	-0.00244	-0.00239	-0.0023	-0.00248	-0.00388	-0.00345	-0.00236	-0.00294	-0.00363	-0.00346	-0.00406	-0.00413	-0.00372	-0.00393	-0.00462	-0.00364	-0.00344	-0.00329	-0.00273	-0.00384
3029.67	0.00276	0.00089	-0.00288	-0.00263	-0.00263	-0.00264	-0.00239	-0.00404	-0.00369	-0.00256	-0.00325	-0.0038	-0.00375	-0.00421	-0.00427	-0.00404	-0.00403	-0.00474	-0.00375	-0.00348	-0.00344	-0.00302	-0.00412
3027.74	0.00253	0.0007	-0.00294	-0.00285	-0.0029	-0.003	-0.00239	-0.0042	-0.00392	-0.00279	-0.00355	-0.00401	-0.0041	-0.00441	-0.00444	-0.0044	-0.00418	-0.00486	-0.0039	-0.00356	-0.00373	-0.00343	-0.00443
3025.81	0.00228	0.00047	-0.00299	-0.00305	-0.00317	-0.00336	-0.00248	-0.00438	-0.00415	-0.00301	-0.00377	-0.00422	-0.00449	-0.00464	-0.00462	-0.00473	-0.00436	-0.00494	-0.0041	-0.00365	-0.00416	-0.00389	-0.00472
3023.88	0.00206	0.0002	-0.00303	-0.0032	-0.00345	-0.00369	-0.00262	-0.00457	-0.00437	-0.00319	-0.00389	-0.00439	-0.00488	-0.00488	-0.00481	-0.00498	-0.00459	-0.00496	-0.00435	-0.00373	-0.00466	-0.00433	-0.00496
3021.95	0.00187	-0.00011	-0.00302	-0.00324	-0.0037	-0.00396	-0.00274	-0.00472	-0.00456	-0.00329	-0.00391	-0.00451	-0.00524	-0.00509	-0.00501	-0.00511	-0.00486	-0.00493	-0.0046	-0.00378	-0.00515	-0.00474	-0.00513
3020.03	0.00173	-0.00041	-0.00295	-0.00316	-0.00387	-0.00412	-0.00271	-0.00481	-0.00469	-0.00329	-0.00388	-0.00457	-0.00551	-0.00523	-0.00522	-0.00512	-0.00513	-0.00488	-0.00481	-0.0038	-0.00555	-0.00509	-0.00519
3018.1	0.00164	-0.00068	-0.00285	-0.003	-0.00395	-0.00421	-0.00256	-0.00487	-0.00474	-0.00324	-0.00382	-0.00454	-0.00566	-0.00525	-0.00538	-0.00504	-0.00534	-0.00482	-0.00499	-0.0038	-0.0058	-0.00535	-0.00517
3016.17	0.00161	-0.00088	-0.00274	-0.00282	-0.00397	-0.00427	-0.0024	-0.00488	-0.00471	-0.00321	-0.00376	-0.00443	-0.0057	-0.00513	-0.00546	-0.00492	-0.0054	-0.00474	-0.0051	-0.00378	-0.00592	-0.00554	-0.0051
3014.24	0.00166	-0.00101	-0.00266	-0.00266	-0.00395	-0.00429	-0.00232	-0.00481	-0.00462	-0.00322	-0.00374	-0.00428	-0.0056	-0.00486	-0.00542	-0.00479	-0.00531	-0.00462	-0.00512	-0.00372	-0.00589	-0.00564	-0.00498
3012.31	0.00178	-0.00107	-0.00261	-0.00248	-0.00386	-0.00426	-0.00231	-0.00462	-0.00445	-0.00327	-0.00374	-0.00412	-0.00537	-0.00451	-0.00528	-0.00462	-0.00513	-0.00444	-0.00505	-0.00357	-0.00572	-0.00566	-0.00482
3010.38	0.00189	-0.00111	-0.00257	-0.00227	-0.00372	-0.00417	-0.0023	-0.00431	-0.00422	-0.00335	-0.00372	-0.00399	-0.00507	-0.00413	-0.00509	-0.0044	-0.00488	-0.00422	-0.00494	-0.00336	-0.00545	-0.00563	-0.00465
3008.46	0.00194	-0.00112	-0.00256	-0.00204	-0.0036	-0.00407	-0.00226	-0.00389	-0.00395	-0.00345	-0.00369	-0.00388	-0.00476	-0.00377	-0.00491	-0.00415	-0.00463	-0.00403	-0.00484	-0.00317	-0.00518	-0.00559	-0.00447
3006.53	0.00189	-0.00108	-0.00262	-0.00187	-0.00352	-0.00404	-0.00222	-0.00341	-0.00373	-0.00355	-0.00369	-0.00378	-0.00449	-0.00348	-0.00478	-0.00394	-0.00442	-0.00394	-0.00478	-0.00306	-0.00499	-0.00555	-0.00426
3004.6	0.00178	-0.00097	-0.00274	-0.00177	-0.00347	-0.00406	-0.00219	-0.00297	-0.00358	-0.00363	-0.00372	-0.00369	-0.00422	-0.00326	-0.00468	-0.00375	-0.00425	-0.00394	-0.00471	-0.00301	-0.00488	-0.00552	-0.00407
3002.67	0.00171	-0.00075	-0.00284	-0.00171	-0.00342	-0.00403	-0.00219	-0.0026	-0.00349	-0.00363	-0.00372	-0.00358	-0.00389	-0.00307	-0.00456	-0.00354	-0.0041	-0.00394	-0.00457	-0.003	-0.00474	-0.00548	-0.00387
3000.74	0.00172	-0.00047	-0.00283	-0.00163	-0.00338	-0.00389	-0.00219	-0.00235	-0.00343	-0.00354	-0.00364	-0.00347	-0.00356	-0.00288	-0.00438	-0.00327	-0.00395	-0.00388	-0.00436	-0.00304	-0.0045	-0.00545	-0.00366
2998.81	0.00176	-0.00023	-0.0028	-0.00161	-0.00343	-0.0037	-0.00219	-0.00228	-0.00344	-0.00342	-0.00353	-0.00342	-0.0033	-0.00274	-0.00421	-0.00301	-0.00384	-0.00381	-0.00414	-0.0032	-0.00424	-0.00542	-0.00348
2996.88	0.00177	-0.00012	-0.00283	-0.00166	-0.00358	-0.00355	-0.00221	-0.00236	-0.00353	-0.00333	-0.00343	-0.00342	-0.0032	-0.00272	-0.0041	-0.00282	-0.00383	-0.00381	-0.00397	-0.0035	-0.00406	-0.00537	-0.0034
2994.96	0.00172	-0.00017	-0.00293	-0.00177	-0.00376	-0.00343	-0.00226	-0.00253	-0.00365	-0.00325	-0.00332	-0.00343	-0.00321	-0.0028	-0.00405	-0.00272	-0.00393	-0.00387	-0.00382	-0.00384	-0.00396	-0.00526	-0.00342
2993.03	0.00165	-0.0003	-0.00303	-0.00188	-0.00385	-0.0033	-0.00233	-0.00268	-0.00373	-0.00314	-0.00321	-0.0034	-0.0033	-0.00293	-0.00402	-0.00267	-0.0041	-0.00394	-0.00368	-0.00412	-0.0039	-0.00509	-0.00351
2991.1	0.00155	-0.00042	-0.00309	-0.00201	-0.00388	-0.0032	-0.0024	-0.00282	-0.00376	-0.00303	-0.00315	-0.00338	-0.00347	-0.00308	-0.00403	-0.00268	-0.0043	-0.00404	-0.00359	-0.00432	-0.00387	-0.00493	-0.00366
2989.17	0.00139	-0.00053	-0.00309	-0.00215	-0.00387	-0.00313	-0.00251	-0.00295	-0.00376	-0.00301	-0.00316	-0.00337	-0.00368	-0.00324	-0.00409	-0.00272	-0.00444	-0.00417	-0.00356	-0.00451	-0.00388	-0.0048	-0.00384
2987.24	0.0012	-0.00064	-0.00306	-0.00225	-0.0038	-0.00308	-0.00269	-0.00307	-0.00378	-0.00308	-0.00323	-0.00332	-0.00382	-0.00338	-0.00414	-0.00272	-0.00444	-0.00432	-0.00358	-0.00469	-0.0039	-0.00469	-0.00397
2985.31	0.00102	-0.00078	-0.003	-0.00224	-0.00363	-0.00298	-0.00292	-0.00316	-0.00382	-0.00321	-0.0033	-0.00317	-0.00388	-0.00348	-0.00413	-0.00265	-0.00428	-0.00439	-0.00362	-0.00481	-0.00391	-0.00459	-0.00397
2983.39	0.00088	-0.00095	-0.0029	-0.00215	-0.00336	-0.00282	-0.00317	-0.00321	-0.00383	-0.0033	-0.00331	-0.00292	-0.00386	-0.00355	-0.00408	-0.00257	-0.00405	-0.00437	-0.00365	-0.0048	-0.00388	-0.00449	-0.00384
2981.46	0.00073	-0.00121	-0.00276	-0.00206	-0.00311	-0.00267	-0.00341	-0.00321	-0.00376	-0.00329	-0.00326	-0.00263	-0.00381	-0.0036	-0.00402	-0.00252	-0.00383	-0.00431	-0.00366	-0.00466	-0.00381	-0.00438	-0.00362
2979.53	0.00052	-0.00157	-0.00262	-0.00203	-0.00294	-0.0026	-0.00362	-0.00321	-0.00363	-0.00317	-0.00319	-0.00239	-0.00378	-0.00366	-0.00402	-0.00248	-0.00363	-0.00428	-0.00365	-0.00447	-0.00372	-0.00431	-0.00336
2977.6	0.00029	-0.00201	-0.00253	-0.00206	-0.00285	-0.00263	-0.00373	-0.00328	-0.0035	-0.00299	-0.00315	-0.00228	-0.00378	-0.00373	-0.00407	-0.00242	-0.00346	-0.00431	-0.00363	-0.00432	-0.00362	-0.00427	-0.0031
2975.67	0.00012	-0.00241	-0.00247	-0.00207	-0.00279	-0.00271	-0.0037	-0.00342	-0.00338	-0.0028	-0.00311	-0.00224	-0.00377	-0.00379	-0.00417	-0.00235	-0.00331	-0.0044	-0.00363	-0.0042	-0.00348	-0.00418	-0.00284
2973.74	5e-05	-0.00269	-0.00238	-0.00204	-0.0027	-0.00281	-0.00359	-0.00359	-0.00324	-0.00264	-0.00301	-0.0022	-0.00372	-0.00381	-0.00423	-0.00228	-0.00317	-0.00447	-0.00359	-0.00403	-0.00325	-0.00398	-0.00257
2971.81	5e-05	-0.00283	-0.00225	-0.00199	-0.00254	-0.00284	-0.0035	-0.00373	-0.00307	-0.00255	-0.00285	-0.00209	-0.00368	-0.00374	-0.00413	-0.0022	-0.00301	-0.00445	-0.00347	-0.00377	-0.00292	-0.00369	-0.00227
2969.89	0.00013	-0.00287	-0.00211	-0.00192	-0.00232	-0.00277	-0.00344	-0.00374	-0.00285	-0.00248	-0.00263	-0.00195	-0.00363	-0.00355	-0.00384	-0.00211	-0.00277	-0.00432	-0.00322	-0.00341	-0.00252	-0.00336	-0.00194
2967.96	0.00028	-0.00277	-0.00198	-0.00179	-0.00201	-0.00255	-0.00332	-0.00358	-0.00255	-0.00237	-0.00239	-0.00182	-0.00353	-0.00323	-0.00339	-0.00199	-0.00243	-0.00409	-0.00284	-0.00295	-0.00203	-0.00302	-0.00162
2966.03	0.00047	-0.00255	-0.00183	-0.00153	-0.00161	-0.00225	-0.00308	-0.00329	-0.00215	-0.0022	-0.00206	-0.00171	-0.0033	-0.00279	-0.00291	-0.00182	-0.00202	-0.00376	-0.00239	-0.00241	-0.0015	-0.00262	-0.00135
2964.1	0.0006	-0.00221	-0.00165	-0.0012	-0.00118	-0.00198	-0.00277	-0.00293	-0.00164	-0.002	-0.00166	-0.00161	-0.00297	-0.00227	-0.00253	-0.00162	-0.00162	-0.00341	-0.00194	-0.00186	-0.001	-0.00214	-0.00113
2962.17	0.00066	-0.00181	-0.00149	-0.00095	-0.00079	-0.00184	-0.00249	-0.00253	-0.0011	-0.00181	-0.00127	-0.00151	-0.00259	-0.00174	-0.0023	-0.00145	-0.00132	-0.00313	-0.00148	-0.00138	-0.00059	-0.00164	-0.00093
2960.24	0.00071	-0.00137	-0.00139	-0.00085	-0.00042	-0.00183	-0.00226	-0.00215	-0.00064	-0.00161	-0.00099	-0.00144	-0.00225	-0.00128	-0.00216	-0.00136	-0.00118	-0.00295	-0.00103	-0.00099	-0.00026	-0.0012	-0.00076
2958.31	0.00084	-0.00093	-0.00131	-0.00087	-6e-05	-0.00183	-0.0021	-0.00186	-0.00031	-0.00138	-0.00084	-0.00139	-0.00196	-0.00093	-0.00204	-0.00133	-0.00115	-0.00279	-0.00061	-0.00065	2e-05	-0.00087	-0.00065
2956.39	0.00104	-0.00054	-0.00119	-0.00095	0.00025	-0.00178	-0.00195	-0.00171	-0.00011	-0.00111	-0.00078	-0.00138	-0.00177	-0.00067	-0.00192	-0.00127	-0.00114	-0.00252	-0.00031	-0.00039	0.00023	-0.00065	-0.00058
2954.46	0.00121	-0.00024	-0.0011	-0.00113	0.0004	-0.00179	-0.00178	-0.00174	-3e-05	-0.0009	-0.00079	-0.0014	-0.00169	-0.00052	-0.00181	-0.00123	-0.00112	-0.00218	-0.00018	-0.00028	0.00031	-0.00049	-0.00057
2952.53	0.00123	-9e-05	-0.00118	-0.0014	0.00034	-0.00195	-0.00164	-0.00187	-8e-05	-0.00081	-0.00082	-0.00144	-0.0017	-0.00046	-0.00177	-0.00124	-0.00116	-0.00189	-0.00016	-0.00034	0.00023	-0.00038	-0.00065
2950.6	0.00114	-5e-05	-0.00139	-0.00168	0.00014	-0.00219	-0.00156	-0.00198	-0.00019	-0.00083	-0.00085	-0.00148	-0.00175	-0.00046	-0.0018	-0.00131	-0.00131	-0.00171	-0.00017	-0.00045	6e-05	-0.00029	-0.00081
2948.67	0.00104	-5e-05	-0.00158	-0.00189	-9e-05	-0.00237	-0.00151	-0.00201	-0.00033	-0.00088	-0.00084	-0.00151	-0.00181	-0.00046	-0.00185	-0.00142	-0.00151	-0.00159	-0.00014	-0.00053	-0.00014	-0.00024	-0.00102
2946.74	0.00096	-2e-05	-0.00167	-0.00202	-0.00032	-0.00246	-0.00144	-0.00203	-0.0005	-0.00094	-0.00088	-0.00161	-0.00189	-0.00053	-0.00195	-0.00157	-0.00175	-0.00153	-0.00018	-0.00058	-0.00041	-0.00027	-0.00128
2944.82	0.00088	4e-05	-0.00174	-0.00209	-0.00058	-0.00254	-0.00135	-0.00208	-0.00074	-0.00106	-0.00101	-0.00182	-0.00198	-0.0007	-0.00209	-0.00175	-0.00198	-0.00159	-0.00036	-0.00071	-0.00079	-0.00041	-0.00159
2942.89	0.00078	6e-05	-0.00183	-0.00208	-0.00085	-0.00265	-0.00128	-0.00212	-0.00103	-0.00127	-0.00118	-0.00206	-0.00203	-0.00094	-0.00223	-0.00187	-0.00217	-0.00179	-0.00066	-0.00094	-0.00122	-0.00059	-0.00188
2940.96	0.00074	3e-05	-0.00193	-0.00201	-0.00107	-0.00274	-0.00122	-0.00213	-0.00132	-0.00154	-0.0013	-0.00222	-0.00202	-0.00119	-0.0023	-0.00192	-0.00233	-0.00206	-0.001	-0.00114	-0.00162	-0.00075	-0.00206
2939.03	0.00076	-6e-05	-0.00198	-0.00197	-0.00126	-0.00281	-0.00115	-0.00211	-0.00156	-0.00181	-0.00136	-0.00231	-0.00195	-0.00141	-0.00232	-0.00195	-0.00252	-0.00229	-0.00133	-0.00123	-0.00195	-0.00089	-0.00213
2937.1	0.00078	-0.00024	-0.00196	-0.00206	-0.00149	-0.00289	-0.00108	-0.0021	-0.00174	-0.00205	-0.00137	-0.00239	-0.00186	-0.00157	-0.00233	-0.00202	-0.00274	-0.00245	-0.0016	-0.00127	-0.00218	-0.00106	-0.00215
2935.17	0.00077	-0.00051	-0.00189	-0.00227	-0.00179	-0.00299	-0.00106	-0.00216	-0.00188	-0.00221	-0.00136	-0.00251	-0.00174	-0.0017	-0.0023	-0.00208	-0.00294	-0.00253	-0.0018	-0.00135	-0.00232	-0.00128	-0.00214
2933.24	0.00076	-0.00083	-0.0018	-0.00252	-0.00207	-0.0031	-0.00107	-0.0023	-0.00205	-0.00231	-0.00132	-0.00265	-0.00162	-0.00184	-0.00217	-0.00211	-0.00306	-0.00254	-0.00193	-0.0015	-0.00237	-0.00151	-0.00206
2931.32	0.00084	-0.00108	-0.00169	-0.0027	-0.00223	-0.00318	-0.00107	-0.00243	-0.00222	-0.00235	-0.00119	-0.00273	-0.00154	-0.00194	-0.00196	-0.00209	-0.0031	-0.0025	-0.00201	-0.00168	-0.00232	-0.00166	-0.00186
2929.39	0.00103	-0.00119	-0.00153	-0.00273	-0.00223	-0.0032	-0.00105	-0.00248	-0.0023	-0.00238	-0.00091	-0.00265	-0.00151	-0.00196	-0.00167	-0.00202	-0.00309	-0.00239	-0.00198	-0.00177	-0.00215	-0.00163	-0.00151
2927.46	0.00124	-0.00118	-0.00131	-0.00264	-0.00214	-0.0031	-0.00107	-0.00244	-0.00226	-0.0024	-0.0005	-0.00247	-0.00155	-0.00191	-0.00132	-0.00188	-0.00305	-0.00221	-0.00183	-0.00177	-0.0019	-0.00149	-0.00109
2925.53	0.00138	-0.0011	-0.0011	-0.0025	-0.00203	-0.00286	-0.00109	-0.00236	-0.00214	-0.00237	-9e-05	-0.00225	-0.00166	-0.00181	-0.00092	-0.00168	-0.00299	-0.00203	-0.00161	-0.00174	-0.00168	-0.00136	-0.0007
2923.6	0.00141	-0.00095	-0.00096	-0.00234	-0.00191	-0.00251	-0.0011	-0.00229	-0.00198	-0.00224	0.00022	-0.00203	-0.0018	-0.00167	-0.00051	-0.0015	-0.00289	-0.00187	-0.0014	-0.00172	-0.00153	-0.00127	-0.00041
2921.67	0.00131	-0.00076	-0.00092	-0.00217	-0.00178	-0.00216	-0.00116	-0.00229	-0.00179	-0.00204	0.00036	-0.00181	-0.00191	-0.00151	-0.00018	-0.00141	-0.00277	-0.00176	-0.00128	-0.00172	-0.00147	-0.00121	-0.00027
2919.74	0.00107	-0.0006	-0.00098	-0.00201	-0.00168	-0.00192	-0.00134	-0.00234	-0.0016	-0.00187	0.00034	-0.00161	-0.00194	-0.00138	-4e-05	-0.00141	-0.00265	-0.00172	-0.00123	-0.00175	-0.00146	-0.00114	-0.00024
2917.82	0.0008	-0.00053	-0.00112	-0.0019	-0.00161	-0.0018	-0.0016	-0.00235	-0.00141	-0.00173	0.0002	-0.00145	-0.00193	-0.0013	-0.0001	-0.00146	-0.00255	-0.00176	-0.00114	-0.00178	-0.00143	-0.00108	-0.00024
2915.89	0.00059	-0.00059	-0.0013	-0.00186	-0.00155	-0.00174	-0.00182	-0.00228	-0.00128	-0.00159	-8e-05	-0.00131	-0.00192	-0.00127	-0.00024	-0.00154	-0.00248	-0.00185	-0.00097	-0.00179	-0.00135	-0.00108	-0.00025
2913.96	0.00048	-0.00077	-0.00154	-0.00187	-0.00152	-0.00165	-0.00192	-0.00221	-0.00123	-0.00144	-0.00048	-0.0012	-0.00195	-0.00128	-0.00035	-0.00163	-0.00246	-0.00192	-0.00082	-0.00173	-0.00126	-0.00113	-0.00029
2912.03	0.00046	-0.00094	-0.00182	-0.00189	-0.00147	-0.0015	-0.0019	-0.00223	-0.00123	-0.00127	-0.00091	-0.00106	-0.00203	-0.0013	-0.0004	-0.00168	-0.00243	-0.00184	-0.00077	-0.00161	-0.00118	-0.00115	-0.00035
2910.1	0.00047	-0.00101	-0.0021	-0.00187	-0.00138	-0.00131	-0.00178	-0.00231	-0.00119	-0.00111	-0.00125	-0.00086	-0.00208	-0.00128	-0.00044	-0.00167	-0.00229	-0.00154	-0.00078	-0.00146	-0.0011	-0.00111	-0.00038
2908.17	0.00048	-0.001	-0.00238	-0.00178	-0.00126	-0.00117	-0.00162	-0.00235	-0.00111	-0.00099	-0.00146	-0.00062	-0.00207	-0.00119	-0.00049	-0.00161	-0.00203	-0.00113	-0.00078	-0.00132	-0.00096	-0.00103	-0.00036
2906.25	0.00045	-0.00099	-0.0027	-0.00164	-0.0012	-0.0011	-0.00151	-0.00234	-0.00106	-0.00096	-0.00157	-0.00042	-0.00201	-0.00107	-0.00061	-0.00157	-0.00178	-0.00078	-0.00077	-0.00122	-0.00081	-0.00101	-0.00037
2904.32	0.00037	-0.00101	-0.00304	-0.00147	-0.00126	-0.00107	-0.0015	-0.00233	-0.00111	-0.00099	-0.0017	-0.00037	-0.00198	-0.00102	-0.00084	-0.00158	-0.00163	-0.00062	-0.00081	-0.00118	-0.00071	-0.00108	-0.00045
2902.39	0.00032	-0.00107	-0.00332	-0.0013	-0.0014	-0.00109	-0.00151	-0.00235	-0.00127	-0.00099	-0.00187	-0.00043	-0.00197	-0.00107	-0.00112	-0.00159	-0.00155	-0.00063	-0.00095	-0.00115	-0.00073	-0.0012	-0.00059
2900.46	0.00035	-0.00113	-0.00352	-0.0011	-0.00156	-0.00114	-0.00147	-0.00235	-0.00145	-0.00096	-0.00202	-0.00055	-0.00196	-0.00121	-0.00139	-0.00159	-0.0015	-0.00075	-0.00114	-0.00111	-0.00087	-0.00129	-0.00073
2898.53	0.00045	-0.00118	-0.00365	-0.00091	-0.00166	-0.00124	-0.0014	-0.00229	-0.00156	-0.00093	-0.00212	-0.00069	-0.00192	-0.00133	-0.00161	-0.00157	-0.00149	-0.00095	-0.00135	-0.00109	-0.00107	-0.00134	-0.00085
2896.6	0.00059	-0.00122	-0.00373	-0.00078	-0.0017	-0.0014	-0.00136	-0.00219	-0.00161	-0.00098	-0.00213	-0.00085	-0.00187	-0.00137	-0.00181	-0.00161	-0.00157	-0.00116	-0.00155	-0.00107	-0.00126	-0.00134	-0.00095
2894.67	0.0007	-0.00128	-0.00373	-0.00077	-0.0017	-0.00159	-0.00133	-0.0021	-0.00165	-0.00114	-0.00209	-0.00102	-0.00181	-0.0013	-0.00199	-0.00172	-0.00173	-0.00127	-0.00176	-0.00103	-0.0014	-0.00132	-0.00103
2892.75	0.00078	-0.00134	-0.00366	-0.00091	-0.00171	-0.00177	-0.00133	-0.00208	-0.00171	-0.00136	-0.00204	-0.0012	-0.00174	-0.00117	-0.00217	-0.00185	-0.0019	-0.00125	-0.00196	-0.00099	-0.00146	-0.00132	-0.00111
2890.82	0.00084	-0.00137	-0.00352	-0.00113	-0.0017	-0.0019	-0.00135	-0.00209	-0.00177	-0.00155	-0.00196	-0.00135	-0.00163	-0.00104	-0.0023	-0.00195	-0.00202	-0.00114	-0.00208	-0.00096	-0.00145	-0.00134	-0.00118
2888.89	0.00093	-0.00134	-0.00333	-0.00133	-0.00161	-0.002	-0.00138	-0.00207	-0.0018	-0.00162	-0.00181	-0.00141	-0.00153	-0.00098	-0.00231	-0.002	-0.00206	-0.00102	-0.00212	-0.00092	-0.00137	-0.00135	-0.0012
2886.96	0.00106	-0.00125	-0.00308	-0.00149	-0.00145	-0.00212	-0.00139	-0.00197	-0.00178	-0.0016	-0.00164	-0.00138	-0.00151	-0.00096	-0.00222	-0.00203	-0.00205	-0.00096	-0.00211	-0.00087	-0.00125	-0.00129	-0.00117
2885.03	0.00118	-0.0011	-0.00278	-0.00162	-0.0013	-0.00227	-0.00141	-0.00182	-0.00172	-0.00155	-0.00146	-0.00128	-0.00157	-0.00094	-0.0021	-0.00205	-0.002	-0.00098	-0.00208	-0.00084	-0.00115	-0.00114	-0.0011
2883.1	0.00125	-0.00093	-0.00243	-0.0017	-0.00124	-0.0024	-0.00145	-0.00167	-0.00161	-0.00152	-0.00127	-0.00113	-0.00167	-0.00089	-0.00198	-0.00206	-0.00194	-0.00106	-0.00205	-0.00085	-0.00113	-0.00092	-0.00104
2881.17	0.00128	-0.00071	-0.00205	-0.00174	-0.00128	-0.00246	-0.00152	-0.00151	-0.00145	-0.00151	-0.00108	-0.00097	-0.00174	-0.00083	-0.00186	-0.00204	-0.00188	-0.00115	-0.00202	-0.00088	-0.00118	-0.0007	-0.001
2879.25	0.00128	-0.00045	-0.00167	-0.00174	-0.00136	-0.00242	-0.00158	-0.00135	-0.00127	-0.00145	-0.00092	-0.00081	-0.0018	-0.00081	-0.00174	-0.00202	-0.00182	-0.00125	-0.00201	-0.00091	-0.00125	-0.00052	-0.00099
2877.32	0.00122	-0.00021	-0.00136	-0.00172	-0.00146	-0.00233	-0.00163	-0.00121	-0.00111	-0.00133	-0.00085	-0.00066	-0.00184	-0.00084	-0.00167	-0.002	-0.00174	-0.0014	-0.00203	-0.00093	-0.00135	-0.00041	-0.00099
2875.39	0.00109	-8e-05	-0.00119	-0.00174	-0.00159	-0.00229	-0.00173	-0.00112	-0.001	-0.00119	-0.00091	-0.00058	-0.00184	-0.00094	-0.0017	-0.00197	-0.00164	-0.00162	-0.00207	-0.00099	-0.00144	-0.00037	-0.001
2873.46	0.00098	-5e-05	-0.00111	-0.00177	-0.00175	-0.00232	-0.00182	-0.00101	-0.00096	-0.00108	-0.00103	-0.00057	-0.00177	-0.00106	-0.0018	-0.00191	-0.00157	-0.00188	-0.00203	-0.00103	-0.00149	-0.00035	-0.00097
2871.53	0.00099	-2e-05	-0.00102	-0.00175	-0.00186	-0.00233	-0.00178	-0.00086	-0.00095	-0.00094	-0.00112	-0.00055	-0.00158	-0.00111	-0.00187	-0.00181	-0.00152	-0.0021	-0.00183	-0.00102	-0.00144	-0.00027	-0.00088
2869.6	0.00115	9e-05	-0.00087	-0.00166	-0.00188	-0.0022	-0.00158	-0.00068	-0.00091	-0.00076	-0.00113	-0.00044	-0.0013	-0.00108	-0.00185	-0.00164	-0.00149	-0.00218	-0.00151	-0.00096	-0.00127	-0.00015	-0.00072
2867.68	0.00136	0.00029	-0.00074	-0.00153	-0.00179	-0.00194	-0.00124	-0.00052	-0.00081	-0.00055	-0.00105	-0.00024	-0.001	-0.00102	-0.00175	-0.00141	-0.00146	-0.00212	-0.00117	-0.00089	-0.00107	-4e-05	-0.00054
2865.75	0.00157	0.00053	-0.00066	-0.00136	-0.0016	-0.00161	-0.00088	-0.00036	-0.00067	-0.00033	-0.00094	-2e-05	-0.00074	-0.00097	-0.00161	-0.00112	-0.0014	-0.00192	-0.00088	-0.00086	-0.00087	4e-05	-0.00033
2863.82	0.00176	0.00078	-0.00058	-0.00114	-0.00133	-0.00131	-0.00058	-0.0002	-0.00052	-0.00013	-0.00079	0.00019	-0.00051	-0.00092	-0.00148	-0.00079	-0.00126	-0.00165	-0.00061	-0.00084	-0.00067	0.00011	-7e-05
2861.89	0.00188	0.00097	-0.00051	-0.00091	-0.00109	-0.00106	-0.00038	-6e-05	-0.00042	2e-05	-0.00063	0.00035	-0.00031	-0.00089	-0.00138	-0.00046	-0.00109	-0.00138	-0.00037	-0.00084	-0.00051	0.00018	0.00019
2859.96	0.0019	0.00108	-0.00045	-0.00071	-0.00093	-0.00088	-0.00027	2e-05	-0.00043	0.00012	-0.00043	0.00047	-0.00017	-0.00089	-0.00127	-0.00018	-0.00097	-0.00116	-0.00015	-0.00083	-0.0004	0.00023	0.00043
2858.03	0.00185	0.00113	-0.00038	-0.0005	-0.00082	-0.00072	-0.00016	4e-05	-0.00048	0.00025	-0.00024	0.00058	-6e-05	-0.00087	-0.00114	9e-05	-0.0009	-0.00096	6e-05	-0.00078	-0.00029	0.00029	0.00066
2856.1	0.00182	0.00117	-0.00022	-0.00025	-0.00066	-0.00055	2e-05	7e-05	-0.00044	0.00043	-5e-05	0.00071	3e-05	-0.00082	-0.00097	0.00037	-0.00085	-0.00075	0.00028	-0.00064	-0.00014	0.00038	0.00087
2854.18	0.00182	0.00118	1e-05	-1e-05	-0.00044	-0.00037	0.00019	0.00012	-0.00029	0.00056	0.00011	0.00082	9e-05	-0.00075	-0.00084	0.00059	-0.00081	-0.00055	0.00051	-0.00047	1e-05	0.00049	0.00103
2852.25	0.00179	0.00111	0.00021	0.00013	-0.00025	-0.00026	0.00026	0.00016	-0.00011	0.00056	0.00023	0.00081	0.00012	-0.00069	-0.00078	0.0007	-0.00084	-0.00039	0.00064	-0.00032	0.00011	0.00056	0.00112
2850.32	0.00166	0.00094	0.00033	0.00014	-0.00014	-0.00028	0.00021	0.00013	0	0.00044	0.0003	0.00065	0.00011	-0.00067	-0.00078	0.00068	-0.00092	-0.00029	0.00062	-0.00024	0.00018	0.00057	0.00115
2848.39	0.00144	0.0007	0.00034	6e-05	-0.00014	-0.00039	6e-05	2e-05	0	0.00029	0.00032	0.0004	3e-05	-0.00073	-0.00079	0.00059	-0.00102	-0.00027	0.00051	-0.0002	0.00021	0.0005	0.00113
2846.46	0.00118	0.00046	0.00026	-9e-05	-0.00018	-0.00053	-0.00014	-0.00015	-7e-05	0.00018	0.00027	0.00012	-0.00013	-0.00089	-0.00078	0.00042	-0.0011	-0.00032	0.00039	-0.0002	0.00019	0.00037	0.00103
2844.53	0.00097	0.00026	0.00013	-0.00025	-0.00018	-0.00066	-0.00034	-0.00033	-0.00011	0.00012	0.00022	-0.00012	-0.00034	-0.00106	-0.00078	0.00021	-0.00114	-0.00042	0.00031	-0.00019	0.0001	0.0002	0.00084
2842.6	0.00085	0.0001	4e-05	-0.00037	-0.00013	-0.00077	-0.00048	-0.00046	-0.00014	9e-05	0.0002	-0.00028	-0.00054	-0.00115	-0.00079	0	-0.00113	-0.00047	0.00024	-0.00014	-2e-05	4e-05	0.00061
2840.68	0.0008	-2e-05	1e-05	-0.00044	-9e-05	-0.00084	-0.00056	-0.00054	-0.00017	3e-05	0.00023	-0.00036	-0.00069	-0.00113	-0.0008	-0.00016	-0.00104	-0.00047	0.00013	-5e-05	-0.00013	-7e-05	0.00041
2838.75	0.00076	-0.00013	2e-05	-0.0005	-0.00013	-0.00089	-0.00063	-0.00061	-0.00024	-8e-05	0.00024	-0.0004	-0.00081	-0.00104	-0.00081	-0.0003	-0.00093	-0.00044	-3e-05	2e-05	-0.00022	-0.00014	0.00023
2836.82	0.00072	-0.00021	0	-0.00057	-0.00026	-0.00093	-0.00072	-0.00069	-0.00032	-0.00023	0.00021	-0.00046	-0.00094	-0.00097	-0.00086	-0.00044	-0.00085	-0.00045	-0.00021	4e-05	-0.00027	-0.00022	7e-05
2834.89	0.0007	-0.00026	-7e-05	-0.00066	-0.00045	-0.00099	-0.00081	-0.00078	-0.00042	-0.0004	0.0001	-0.00056	-0.0011	-0.00092	-0.00095	-0.00059	-0.00081	-0.00053	-0.00037	4e-05	-0.00028	-0.00033	-9e-05
2832.96	0.00067	-0.00029	-0.00018	-0.00079	-0.00063	-0.00105	-0.00088	-0.00091	-0.00053	-0.00053	-6e-05	-0.00069	-0.00125	-0.00088	-0.00107	-0.00075	-0.0008	-0.00069	-0.00051	2e-05	-0.00025	-0.00048	-0.00026
2831.03	0.00062	-0.00034	-0.00034	-0.00094	-0.00076	-0.00112	-0.00096	-0.00107	-0.00069	-0.00061	-0.00024	-0.00083	-0.00134	-0.00086	-0.00119	-0.00089	-0.00082	-0.00091	-0.00065	-5e-05	-0.00026	-0.0006	-0.00043
2829.11	0.0006	-0.0004	-0.00054	-0.00107	-0.00085	-0.00118	-0.00107	-0.00122	-0.00086	-0.00066	-0.00041	-0.00096	-0.00137	-0.00087	-0.00127	-0.00099	-0.00088	-0.00111	-0.0008	-0.00015	-0.00032	-0.00067	-0.00057
2827.18	0.00069	-0.0004	-0.00071	-0.00113	-0.00089	-0.00116	-0.00114	-0.00124	-0.00103	-0.0007	-0.00053	-0.00102	-0.0013	-0.00086	-0.0013	-0.00105	-0.00095	-0.00123	-0.00087	-0.00024	-0.00037	-0.00066	-0.00065
2825.25	0.00089	-0.00034	-0.0008	-0.00112	-0.00084	-0.00101	-0.00113	-0.0011	-0.00117	-0.0007	-0.00058	-0.00101	-0.00117	-0.00081	-0.00127	-0.00102	-0.001	-0.00128	-0.00084	-0.0003	-0.00037	-0.00063	-0.00064
2823.32	0.00113	-0.00025	-0.00083	-0.00109	-0.00072	-0.00078	-0.00106	-0.00083	-0.00127	-0.00068	-0.0006	-0.00093	-0.00104	-0.00075	-0.0012	-0.0009	-0.00102	-0.00129	-0.00078	-0.00036	-0.00031	-0.00061	-0.00059
2821.39	0.00135	-0.0002	-0.00086	-0.0011	-0.0006	-0.00059	-0.00099	-0.00055	-0.00137	-0.00066	-0.00062	-0.00085	-0.00097	-0.00069	-0.00112	-0.00074	-0.00102	-0.0013	-0.00077	-0.00044	-0.00027	-0.00061	-0.00055
2819.46	0.00151	-0.00021	-0.00092	-0.00115	-0.00054	-0.00052	-0.00098	-0.00036	-0.00148	-0.00068	-0.00068	-0.00079	-0.001	-0.00065	-0.00101	-0.00057	-0.00104	-0.00132	-0.00083	-0.00054	-0.0003	-0.0006	-0.00055
2817.53	0.00159	-0.00025	-0.00101	-0.00124	-0.00056	-0.00053	-0.00102	-0.00029	-0.00159	-0.00074	-0.00077	-0.00076	-0.00109	-0.00066	-0.00091	-0.00048	-0.00107	-0.00132	-0.00088	-0.00063	-0.0004	-0.00056	-0.00059
2815.61	0.00159	-0.00032	-0.00111	-0.00135	-0.00063	-0.00055	-0.00106	-0.00033	-0.00171	-0.00084	-0.00088	-0.00075	-0.00121	-0.00076	-0.00089	-0.00048	-0.00113	-0.0013	-0.00091	-0.00073	-0.00053	-0.00055	-0.00064
2813.68	0.00151	-0.00043	-0.0012	-0.00147	-0.00072	-0.00055	-0.00107	-0.00042	-0.00182	-0.00096	-0.00098	-0.00075	-0.00131	-0.00093	-0.00092	-0.00058	-0.00123	-0.00127	-0.00095	-0.00079	-0.00066	-0.0006	-0.0007
2811.75	0.00137	-0.00053	-0.00126	-0.00155	-0.00078	-0.00052	-0.00105	-0.00047	-0.00185	-0.00103	-0.00104	-0.00073	-0.00135	-0.00111	-0.00097	-0.00069	-0.00134	-0.00129	-0.001	-0.00078	-0.00072	-0.00066	-0.00077
2809.82	0.00123	-0.00063	-0.00126	-0.00158	-0.00081	-0.00048	-0.00104	-0.00046	-0.0018	-0.00107	-0.00102	-0.00068	-0.00134	-0.00126	-0.00101	-0.00075	-0.00146	-0.00134	-0.00103	-0.00068	-0.00071	-0.00069	-0.00084
2807.89	0.00109	-0.00074	-0.00121	-0.00161	-0.00086	-0.00047	-0.00109	-0.00044	-0.00173	-0.0011	-0.00094	-0.00063	-0.0013	-0.0014	-0.00104	-0.00075	-0.00155	-0.00141	-0.00105	-0.00053	-0.0007	-0.00066	-0.00085
2805.96	0.00094	-0.00087	-0.00115	-0.00166	-0.00093	-0.00053	-0.00122	-0.00044	-0.0017	-0.00115	-0.00082	-0.00064	-0.00127	-0.00154	-0.00107	-0.00075	-0.00162	-0.00148	-0.0011	-0.00038	-0.00073	-0.00063	-0.0008
2804.03	0.00077	-0.001	-0.00113	-0.0017	-0.00097	-0.00064	-0.00141	-0.00049	-0.00177	-0.00116	-0.0007	-0.00072	-0.00124	-0.00168	-0.00107	-0.00079	-0.00166	-0.00154	-0.00115	-0.00026	-0.00081	-0.00064	-0.00074
2802.11	0.0006	-0.00107	-0.00113	-0.00168	-0.00095	-0.00074	-0.00157	-0.0006	-0.00186	-0.00111	-0.00057	-0.00082	-0.00122	-0.0018	-0.00106	-0.00087	-0.00168	-0.00159	-0.00112	-0.00015	-0.00091	-0.00068	-0.0007
2800.18	0.00049	-0.00107	-0.00112	-0.00158	-0.00089	-0.00076	-0.00163	-0.00075	-0.00191	-0.00102	-0.00043	-0.0009	-0.00118	-0.00185	-0.00111	-0.00097	-0.00167	-0.00159	-0.00099	-5e-05	-0.00101	-0.00075	-0.00067
2798.25	0.00043	-0.00105	-0.00106	-0.00141	-0.00084	-0.00071	-0.00162	-0.00086	-0.00186	-0.00095	-0.00026	-0.00091	-0.00111	-0.00179	-0.0012	-0.00107	-0.00163	-0.00154	-0.00083	4e-05	-0.00111	-0.00084	-0.00064
2796.32	0.00039	-0.00103	-0.00096	-0.00122	-0.00081	-0.00066	-0.00157	-0.00089	-0.00173	-0.00094	-0.0001	-0.00087	-0.00102	-0.00167	-0.00128	-0.00117	-0.00158	-0.00147	-0.00071	0.00013	-0.00115	-0.00093	-0.00061
2794.39	0.00033	-0.00103	-0.00089	-0.00109	-0.00081	-0.00067	-0.00154	-0.00089	-0.00158	-0.00101	-3e-05	-0.00082	-0.00097	-0.00157	-0.00131	-0.00125	-0.00156	-0.00144	-0.00063	0.00018	-0.00113	-0.00103	-0.00058
2792.46	0.00023	-0.00106	-0.00089	-0.00103	-0.00088	-0.00077	-0.00155	-0.00094	-0.00149	-0.00114	-7e-05	-0.00082	-0.001	-0.00153	-0.00134	-0.00136	-0.00156	-0.00148	-0.0006	0.00015	-0.0011	-0.00118	-0.00061
2790.54	0.00011	-0.00113	-0.00097	-0.00103	-0.00101	-0.00091	-0.00156	-0.00105	-0.00147	-0.00124	-0.0002	-0.00087	-0.0011	-0.00153	-0.0014	-0.0015	-0.0016	-0.00156	-0.00058	6e-05	-0.0011	-0.00136	-0.00069
2788.61	4e-05	-0.00117	-0.00109	-0.001	-0.00111	-0.00103	-0.00151	-0.00117	-0.00143	-0.0013	-0.00032	-0.00094	-0.00118	-0.0015	-0.00145	-0.0016	-0.00165	-0.0016	-0.00055	-6e-05	-0.00112	-0.0015	-0.00078
2786.68	3e-05	-0.00116	-0.0012	-0.00092	-0.00112	-0.00108	-0.00139	-0.00122	-0.00132	-0.00132	-0.00039	-0.00097	-0.00116	-0.00143	-0.00145	-0.00166	-0.00168	-0.00153	-0.00049	-0.00015	-0.00113	-0.00152	-0.00085
2784.75	0.00011	-0.00108	-0.00131	-0.0008	-0.00106	-0.00107	-0.00124	-0.00119	-0.00115	-0.00134	-0.00042	-0.00096	-0.00107	-0.00136	-0.0014	-0.00169	-0.00165	-0.00136	-0.00042	-0.00021	-0.00113	-0.00143	-0.00089
2782.82	0.00026	-0.00096	-0.00139	-0.00067	-0.00097	-0.00098	-0.00107	-0.00104	-0.00095	-0.00135	-0.00043	-0.00093	-0.00094	-0.00129	-0.00132	-0.0017	-0.00159	-0.00117	-0.00034	-0.00022	-0.00111	-0.00128	-0.00088
2780.89	0.00045	-0.0008	-0.00139	-0.00056	-0.00085	-0.0008	-0.0009	-0.00079	-0.00073	-0.00134	-0.00042	-0.00086	-0.0008	-0.00119	-0.00123	-0.00166	-0.0015	-0.001	-0.00026	-0.00022	-0.00101	-0.00109	-0.00081
2778.96	0.00062	-0.00064	-0.00129	-0.00045	-0.0007	-0.0006	-0.00071	-0.0005	-0.00053	-0.00129	-0.00037	-0.00075	-0.00068	-0.00102	-0.00114	-0.0016	-0.00142	-0.00086	-0.0002	-0.00025	-0.00084	-0.00091	-0.00071
2777.04	0.00077	-0.00049	-0.00115	-0.00036	-0.00055	-0.00046	-0.00056	-0.00026	-0.00038	-0.00121	-0.00032	-0.00065	-0.00061	-0.0008	-0.00107	-0.00152	-0.00136	-0.00074	-0.00022	-0.00033	-0.00067	-0.00075	-0.00062
2775.11	0.00087	-0.00038	-0.00102	-0.00029	-0.00045	-0.00042	-0.00047	-0.00013	-0.00027	-0.00114	-0.0003	-0.00057	-0.00058	-0.0006	-0.00101	-0.00148	-0.00131	-0.0006	-0.00031	-0.00045	-0.00057	-0.00062	-0.00057
2773.18	0.00091	-0.00035	-0.00095	-0.00028	-0.00042	-0.00046	-0.00042	-0.00013	-0.00025	-0.00112	-0.00034	-0.00059	-0.0006	-0.00051	-0.00098	-0.00149	-0.00127	-0.00046	-0.00043	-0.00057	-0.00057	-0.00057	-0.00057
2771.25	0.00086	-0.00043	-0.00098	-0.00038	-0.00048	-0.00051	-0.00037	-0.00025	-0.00034	-0.00117	-0.00049	-0.0007	-0.00067	-0.00058	-0.00103	-0.00156	-0.00126	-0.00037	-0.00058	-0.00066	-0.00066	-0.00062	-0.00064
2769.32	0.00076	-0.00054	-0.00107	-0.00057	-0.0006	-0.00055	-0.00032	-0.00041	-0.00051	-0.00125	-0.00069	-0.00085	-0.00077	-0.00077	-0.00114	-0.00167	-0.00128	-0.00031	-0.0008	-0.00072	-0.00076	-0.00073	-0.00076
2767.39	0.00065	-0.0006	-0.00112	-0.00077	-0.00069	-0.00053	-0.00024	-0.00051	-0.00067	-0.00128	-0.00083	-0.00092	-0.00081	-0.00094	-0.00122	-0.00174	-0.00128	-0.00027	-0.001	-0.00069	-0.00078	-0.00081	-0.00086
2765.46	0.0006	-0.00055	-0.00108	-0.00088	-0.0007	-0.00046	-0.00011	-0.00053	-0.00074	-0.00122	-0.00082	-0.00084	-0.00073	-0.00101	-0.0012	-0.00168	-0.0012	-0.00021	-0.00108	-0.00057	-0.00066	-0.00077	-0.00087
2763.54	0.00062	-0.00042	-0.00092	-0.0009	-0.00062	-0.00032	5e-05	-0.00051	-0.00073	-0.00109	-0.00068	-0.00066	-0.00057	-0.00097	-0.00109	-0.0015	-0.00107	-0.00012	-0.00099	-0.00036	-0.00046	-0.00062	-0.00078
2761.61	0.00067	-0.00032	-0.00072	-0.00089	-0.0005	-0.00016	0.00018	-0.0005	-0.00071	-0.00099	-0.00052	-0.00047	-0.00037	-0.0009	-0.00101	-0.00125	-0.00092	-3e-05	-0.00082	-0.00015	-0.00028	-0.00042	-0.00064
2759.68	0.0007	-0.00029	-0.00056	-0.00089	-0.00039	-4e-05	0.00023	-0.0005	-0.00074	-0.00094	-0.00041	-0.00035	-0.00018	-0.00084	-0.00099	-0.00102	-0.0008	5e-05	-0.00065	3e-05	-0.00015	-0.00031	-0.00051
2757.75	0.0007	-0.00032	-0.0005	-0.00087	-0.00031	3e-05	0.00022	-0.00051	-0.0008	-0.0009	-0.00036	-0.00028	-3e-05	-0.00081	-0.00101	-0.00082	-0.00073	7e-05	-0.00052	0.00013	-5e-05	-0.00032	-0.00042
2755.82	0.00069	-0.00038	-0.00051	-0.00079	-0.00028	8e-05	0.0002	-0.00051	-0.00084	-0.00087	-0.00031	-0.00023	8e-05	-0.00076	-0.00103	-0.00067	-0.00067	4e-05	-0.0004	0.00017	5e-05	-0.0004	-0.00037
2753.89	0.00067	-0.00045	-0.00055	-0.00068	-0.00026	0.00014	0.00019	-0.00044	-0.00083	-0.00081	-0.00023	-0.00012	0.00013	-0.00064	-0.00104	-0.00056	-0.00058	-3e-05	-0.00029	0.00019	0.00015	-0.00048	-0.0003
2751.97	0.00068	-0.00051	-0.00058	-0.00056	-0.00025	0.0002	0.00019	-0.00029	-0.00077	-0.00072	-0.00011	6e-05	0.00013	-0.00046	-0.00101	-0.00046	-0.00048	-8e-05	-0.00018	0.00024	0.00025	-0.00053	-0.00021
2750.04	0.00071	-0.0005	-0.0006	-0.00046	-0.00022	0.00023	0.00023	-0.0001	-0.00069	-0.00063	4e-05	0.0003	9e-05	-0.00027	-0.00094	-0.0003	-0.00037	-8e-05	-9e-05	0.0003	0.00035	-0.00055	-8e-05
2748.11	0.00074	-0.00047	-0.00062	-0.0004	-0.0002	0.00022	0.00029	5e-05	-0.00063	-0.00055	0.0002	0.00051	4e-05	-0.00013	-0.00082	-0.0001	-0.00026	-8e-05	-2e-05	0.00036	0.00041	-0.00058	7e-05
2746.18	0.00077	-0.00049	-0.00069	-0.00037	-0.00022	0.00016	0.00036	0.00012	-0.00059	-0.0005	0.00036	0.00063	0	-6e-05	-0.00069	8e-05	-0.00018	-0.0001	0	0.00039	0.00041	-0.00064	0.00018
2744.25	0.00079	-0.00058	-0.00082	-0.0004	-0.00028	7e-05	0.00039	0.00015	-0.00055	-0.0005	0.00048	0.00066	-4e-05	-4e-05	-0.00058	0.0002	-0.00017	-0.00013	2e-05	0.00039	0.00037	-0.0007	0.00022
2742.32	0.00081	-0.00068	-0.00094	-0.00047	-0.00034	-1e-05	0.00038	0.00019	-0.00048	-0.00054	0.00051	0.00068	-6e-05	-1e-05	-0.0005	0.00028	-0.0002	-0.00015	6e-05	0.00038	0.00032	-0.00074	0.0002
2740.39	0.00085	-0.00069	-0.001	-0.00051	-0.00033	-6e-05	0.00036	0.00026	-0.00037	-0.00061	0.00048	0.00074	-2e-05	6e-05	-0.00045	0.00034	-0.00023	-0.00015	0.00015	0.00042	0.0003	-0.0007	0.00016
2738.47	0.00088	-0.00061	-0.00099	-0.00049	-0.00025	-6e-05	0.00036	0.00035	-0.00026	-0.00066	0.00045	0.00082	4e-05	0.0002	-0.00041	0.00038	-0.00023	-0.00015	0.00025	0.00048	0.00031	-0.0006	0.00015
2736.54	0.00088	-0.00048	-0.00093	-0.00044	-0.00015	-5e-05	0.00033	0.00042	-0.00022	-0.00068	0.00043	0.00087	9e-05	0.00035	-0.00037	0.00039	-0.00025	-0.0002	0.00032	0.00053	0.00034	-0.00046	0.00018
2734.61	0.00084	-0.00036	-0.00086	-0.00038	-6e-05	-5e-05	0.00029	0.00047	-0.00027	-0.00068	0.00042	0.00088	9e-05	0.00048	-0.00032	0.00036	-0.00029	-0.0003	0.00033	0.0005	0.00038	-0.00033	0.00024
2732.68	0.00077	-0.00027	-0.00079	-0.00034	-1e-05	-9e-05	0.00022	0.0005	-0.00037	-0.00065	0.00041	0.00083	5e-05	0.00057	-0.00026	0.00028	-0.00034	-0.00039	0.0003	0.00042	0.00042	-0.0002	0.00034
2730.75	0.00072	-0.00023	-0.00074	-0.00036	-1e-05	-0.0002	0.00014	0.00049	-0.00051	-0.00063	0.00036	0.00069	-1e-05	0.00059	-0.0002	0.00017	-0.0004	-0.00044	0.00025	0.00033	0.00044	-0.00012	0.00045
2728.82	0.00064	-0.00024	-0.00075	-0.00047	-8e-05	-0.00035	5e-05	0.00039	-0.00067	-0.00064	0.00024	0.00047	-0.00012	0.00049	-0.00016	4e-05	-0.0005	-0.00045	0.0002	0.00025	0.00041	-0.00012	0.0005
2726.89	0.00053	-0.00033	-0.00086	-0.00066	-0.00018	-0.00052	-1e-05	0.0002	-0.00088	-0.00071	6e-05	0.00018	-0.00027	0.00027	-0.00017	-0.0001	-0.00066	-0.00048	0.00013	0.00017	0.00031	-0.00022	0.00045
2724.97	0.0004	-0.00044	-0.00103	-0.00085	-0.00027	-0.00066	-2e-05	-2e-05	-0.00112	-0.00079	-0.00013	-0.00011	-0.00042	0	-0.00026	-0.00023	-0.00083	-0.00052	5e-05	8e-05	0.00019	-0.00036	0.00034
2723.04	0.0003	-0.00048	-0.00114	-0.00097	-0.00029	-0.00073	2e-05	-0.00022	-0.0013	-0.00083	-0.00029	-0.00032	-0.0005	-0.00022	-0.0004	-0.00032	-0.00094	-0.00054	1e-05	1e-05	0.00011	-0.00046	0.00022
2721.11	0.00023	-0.00043	-0.00116	-0.00098	-0.00024	-0.00072	0.00011	-0.00036	-0.00138	-0.00083	-0.00035	-0.00042	-0.00047	-0.00035	-0.0005	-0.00036	-0.00097	-0.00055	4e-05	-1e-05	0.0001	-0.00046	0.00015
2719.18	0.00018	-0.00033	-0.0011	-0.00094	-0.00015	-0.00065	0.0002	-0.00046	-0.00135	-0.00085	-0.00033	-0.00043	-0.00036	-0.00042	-0.00055	-0.00037	-0.00096	-0.00055	0.00012	1e-05	0.0001	-0.00037	0.0001
2717.25	0.00013	-0.00025	-0.00103	-0.0009	-5e-05	-0.00059	0.00025	-0.00053	-0.00128	-0.00093	-0.00031	-0.00042	-0.00026	-0.00045	-0.00061	-0.00038	-0.00097	-0.00057	0.00017	4e-05	6e-05	-0.00026	2e-05
2715.32	7e-05	-0.00022	-0.00096	-0.00088	4e-05	-0.00059	0.00026	-0.00058	-0.00122	-0.00104	-0.00037	-0.00042	-0.0002	-0.00048	-0.00068	-0.00041	-0.00098	-0.00058	0.00018	6e-05	-2e-05	-0.00017	-8e-05
2713.4	3e-05	-0.00023	-0.00095	-0.00086	0.00012	-0.00064	0.00024	-0.00058	-0.00118	-0.00112	-0.00048	-0.00041	-0.00019	-0.00049	-0.00073	-0.00044	-0.00098	-0.00057	0.00019	6e-05	-8e-05	-0.00013	-0.00017
2711.47	0	-0.00026	-0.00099	-0.00082	0.00014	-0.00071	0.00022	-0.00056	-0.00114	-0.00117	-0.00059	-0.0004	-0.00022	-0.00046	-0.00078	-0.00047	-0.00094	-0.00054	0.00018	1e-05	-0.0001	-0.0001	-0.00024
2709.54	1e-05	-0.00028	-0.00107	-0.00078	0.00011	-0.00076	0.00019	-0.00052	-0.00113	-0.00119	-0.00062	-0.00038	-0.00025	-0.00041	-0.00085	-0.00049	-0.00091	-0.00051	0.00013	-6e-05	-0.00011	-4e-05	-0.00032
2707.61	5e-05	-0.00027	-0.00114	-0.00075	3e-05	-0.00079	0.00012	-0.00048	-0.00114	-0.00118	-0.00056	-0.00032	-0.00028	-0.00035	-0.00093	-0.0005	-0.0009	-0.00047	6e-05	-0.00014	-0.00017	5e-05	-0.00038
2705.68	0.0001	-0.00027	-0.00118	-0.00072	-9e-05	-0.00083	3e-05	-0.0005	-0.00113	-0.00115	-0.00046	-0.00025	-0.00026	-0.0003	-0.00103	-0.0005	-0.00094	-0.00039	0	-0.00022	-0.00028	0.00012	-0.0004
2703.75	0.00013	-0.00028	-0.00119	-0.00067	-0.00022	-0.00088	-6e-05	-0.00058	-0.00108	-0.00113	-0.00037	-0.0002	-0.00021	-0.00028	-0.0011	-0.00049	-0.001	-0.00028	-4e-05	-0.00027	-0.00043	0.00015	-0.00039
2701.82	0.00016	-0.00035	-0.00119	-0.00062	-0.00033	-0.00093	-0.00015	-0.00068	-0.00097	-0.00114	-0.00032	-0.00019	-0.00012	-0.00029	-0.00114	-0.00049	-0.00105	-0.00017	-6e-05	-0.0003	-0.00059	0.00015	-0.00038
2699.9	0.0002	-0.00045	-0.00121	-0.0006	-0.0004	-0.00098	-0.00027	-0.00075	-0.00085	-0.0012	-0.00032	-0.00021	-4e-05	-0.00031	-0.00117	-0.00054	-0.00109	-9e-05	-4e-05	-0.00027	-0.00076	0.00013	-0.00039
2697.97	0.00024	-0.00054	-0.00122	-0.00059	-0.00046	-0.00102	-0.00044	-0.00079	-0.00075	-0.00128	-0.00039	-0.00021	2e-05	-0.00033	-0.00123	-0.00062	-0.00112	-5e-05	-2e-05	-0.00022	-0.00092	9e-05	-0.00041
2696.04	0.0003	-0.00054	-0.00118	-0.00056	-0.0005	-0.00102	-0.0006	-0.00082	-0.00067	-0.00132	-0.00049	-0.00018	5e-05	-0.00031	-0.00131	-0.0007	-0.00112	-3e-05	0	-0.00015	-0.00104	7e-05	-0.00043
2694.11	0.00039	-0.00042	-0.00105	-0.00047	-0.00049	-0.00092	-0.00068	-0.0008	-0.00057	-0.00131	-0.00057	-0.00013	9e-05	-0.00024	-0.00134	-0.00073	-0.00106	3e-05	5e-05	-5e-05	-0.00108	0.00015	-0.00039
2692.18	0.00049	-0.00021	-0.00086	-0.00034	-0.00045	-0.00075	-0.00068	-0.00074	-0.00047	-0.00124	-0.00058	-7e-05	0.00013	-0.00011	-0.0013	-0.00071	-0.00096	0.00012	0.00013	7e-05	-0.00106	0.0003	-0.00026
2690.25	0.00058	-1e-05	-0.00068	-0.00023	-0.00045	-0.00058	-0.00065	-0.00066	-0.00041	-0.00116	-0.00054	-3e-05	0.00013	-2e-05	-0.00121	-0.00067	-0.00088	0.00017	0.00023	0.00019	-0.00099	0.00044	-8e-05
2688.32	0.00062	0.00012	-0.00055	-0.00017	-0.00051	-0.00048	-0.00063	-0.0006	-0.00039	-0.0011	-0.00047	-2e-05	6e-05	0	-0.0011	-0.00063	-0.00087	0.00014	0.0003	0.0003	-0.0009	0.00052	8e-05
2686.4	0.00064	0.00019	-0.00049	-0.00017	-0.00057	-0.00043	-0.00064	-0.00056	-0.00036	-0.00104	-0.00039	-6e-05	-4e-05	-2e-05	-0.00102	-0.00063	-0.0009	7e-05	0.00036	0.00039	-0.00082	0.00054	0.0002
2684.47	0.00066	0.00022	-0.00048	-0.0002	-0.00057	-0.0004	-0.00065	-0.00055	-0.0003	-0.001	-0.00029	-0.00014	-0.00012	-7e-05	-0.00098	-0.00063	-0.00095	2e-05	0.00041	0.00047	-0.00075	0.00053	0.00029
2682.54	0.00067	0.00023	-0.00051	-0.00023	-0.0005	-0.00036	-0.00063	-0.00053	-0.00025	-0.00096	-0.00019	-0.00021	-0.00016	-0.00012	-0.00095	-0.00061	-0.00102	-4e-05	0.00043	0.00057	-0.00068	0.00049	0.00037
2680.61	0.00066	0.00025	-0.00054	-0.00023	-0.0004	-0.00031	-0.0006	-0.00048	-0.00023	-0.00092	-0.00011	-0.00026	-0.00018	-0.00017	-0.00094	-0.00057	-0.00105	-0.0001	0.00042	0.00065	-0.00062	0.00043	0.00044
2678.68	0.00064	0.00029	-0.00053	-0.00019	-0.00029	-0.00024	-0.00053	-0.00041	-0.00022	-0.00085	-3e-05	-0.00027	-0.00019	-0.00019	-0.00091	-0.00053	-0.00102	-0.00015	0.00039	0.00073	-0.00053	0.00037	0.0005
2676.75	0.00063	0.00036	-0.00045	-0.00012	-0.00017	-0.00013	-0.00044	-0.00033	-0.00017	-0.00076	4e-05	-0.00023	-0.0002	-0.00017	-0.00083	-0.0005	-0.00092	-0.00016	0.00036	0.0008	-0.00043	0.00037	0.00055
2674.83	0.0006	0.00045	-0.00035	-6e-05	-6e-05	0	-0.00033	-0.00025	-8e-05	-0.00067	0.00011	-0.00015	-0.00022	-0.00014	-0.0007	-0.00048	-0.00079	-0.00016	0.00029	0.00084	-0.00032	0.00043	0.00055
2672.9	0.00056	0.00052	-0.00027	-2e-05	4e-05	7e-05	-0.00024	-0.00019	0	-0.00062	0.00013	-5e-05	-0.00026	-0.00011	-0.00053	-0.00049	-0.00067	-0.00017	0.00021	0.00084	-0.00024	0.0005	0.0005
2670.97	0.00051	0.00053	-0.00021	1e-05	0.00011	9e-05	-0.00016	-0.00014	6e-05	-0.00056	0.0001	4e-05	-0.00029	-5e-05	-0.00032	-0.00049	-0.00054	-0.00021	0.00019	0.00082	-0.00016	0.00056	0.00047
2669.04	0.0005	0.00048	-0.0002	3e-05	0.00017	0.00011	-7e-05	-6e-05	9e-05	-0.00046	6e-05	0.00014	-0.0003	8e-05	-9e-05	-0.00045	-0.0004	-0.00026	0.00024	0.0008	-5e-05	0.00064	0.0005
2667.11	0.00053	0.00035	-0.00024	5e-05	0.0002	0.00015	1e-05	2e-05	9e-05	-0.00034	4e-05	0.00024	-0.00027	0.00027	0.00012	-0.00037	-0.00026	-0.00032	0.00031	0.00076	0.00011	0.00074	0.00054
2665.18	0.00055	0.00017	-0.00032	3e-05	0.00017	0.00018	3e-05	8e-05	3e-05	-0.00027	1e-05	0.00029	-0.00027	0.00043	0.00023	-0.00028	-0.00017	-0.0004	0.00033	0.00066	0.00025	0.00081	0.00053
2663.25	0.00053	-4e-05	-0.0004	-1e-05	8e-05	0.00016	-2e-05	7e-05	-8e-05	-0.00026	-4e-05	0.0003	-0.0003	0.00049	0.00027	-0.00022	-0.00013	-0.00051	0.00029	0.00052	0.0003	0.00083	0.00046
2661.33	0.00046	-0.00029	-0.0005	-5e-05	-2e-05	7e-05	-0.00012	0	-0.00023	-0.0003	-0.0001	0.00025	-0.00035	0.00048	0.00027	-0.00021	-0.00016	-0.0006	0.00025	0.00037	0.00025	0.00078	0.00037
2659.4	0.00035	-0.00054	-0.00063	-7e-05	-0.00012	-6e-05	-0.00025	-0.0001	-0.00041	-0.00034	-0.00016	0.00016	-0.00042	0.00042	0.00025	-0.00022	-0.00022	-0.00065	0.00022	0.00024	0.00014	0.00066	0.00028
2657.47	0.00022	-0.00075	-0.00077	-9e-05	-0.0002	-0.0002	-0.00038	-0.00018	-0.00058	-0.00038	-0.00021	4e-05	-0.00049	0.00034	0.00019	-0.00022	-0.00028	-0.00067	0.00018	0.00012	3e-05	0.00051	0.00022
2655.54	0.00011	-0.00089	-0.0009	-0.00012	-0.00025	-0.00032	-0.00048	-0.00023	-0.00071	-0.0004	-0.00026	-7e-05	-0.00054	0.00025	0.00013	-0.00021	-0.00031	-0.00067	0.00015	4e-05	-5e-05	0.00038	0.0002
2653.61	4e-05	-0.00095	-0.001	-0.00017	-0.00031	-0.00044	-0.00058	-0.00029	-0.00083	-0.00039	-0.00031	-0.00017	-0.00059	0.00015	6e-05	-0.00024	-0.00031	-0.00068	0.00011	-3e-05	-8e-05	0.00027	0.0002
2651.68	-2e-05	-0.00098	-0.00107	-0.00025	-0.0004	-0.00053	-0.00068	-0.00037	-0.00096	-0.00037	-0.00037	-0.00031	-0.00065	6e-05	0	-0.00033	-0.00034	-0.00071	3e-05	-0.00011	-9e-05	0.00017	0.00018
2649.76	-9e-05	-0.00098	-0.00109	-0.00036	-0.00049	-0.0006	-0.00077	-0.00046	-0.00108	-0.00033	-0.00042	-0.00048	-0.00073	1e-05	-5e-05	-0.00041	-0.00038	-0.00073	-7e-05	-0.00019	-8e-05	9e-05	0.00013
2647.83	-0.00015	-0.00094	-0.00106	-0.00044	-0.00053	-0.00062	-0.00079	-0.00052	-0.00115	-0.00029	-0.00043	-0.00064	-0.00079	1e-05	-6e-05	-0.0004	-0.00042	-0.00071	-0.00015	-0.00023	-3e-05	9e-05	0.0001
2645.9	-0.00021	-0.00086	-0.00102	-0.00049	-0.00054	-0.00063	-0.00077	-0.00053	-0.00118	-0.00025	-0.0004	-0.00076	-0.00082	0	-6e-05	-0.00031	-0.00044	-0.00067	-0.00019	-0.0002	3e-05	0.00013	8e-05
2643.97	-0.00027	-0.0008	-0.00101	-0.00054	-0.00055	-0.00069	-0.00076	-0.00052	-0.0012	-0.00024	-0.00035	-0.00084	-0.00084	-6e-05	-9e-05	-0.00021	-0.00047	-0.00063	-0.00024	-0.00012	5e-05	0.00013	3e-05
2642.04	-0.00031	-0.00077	-0.00102	-0.00058	-0.00055	-0.00077	-0.00079	-0.0005	-0.00119	-0.00025	-0.00031	-0.00092	-0.00084	-0.00018	-0.00015	-0.00015	-0.0005	-0.00061	-0.00031	-2e-05	4e-05	6e-05	-4e-05
2640.11	-0.00029	-0.00072	-0.00101	-0.0006	-0.00048	-0.00081	-0.0008	-0.00046	-0.0011	-0.00024	-0.00028	-0.00098	-0.0008	-0.00029	-0.00023	-0.00014	-0.00048	-0.00058	-0.00035	0.00011	4e-05	-2e-05	-9e-05
2638.18	-0.00022	-0.00065	-0.00094	-0.0006	-0.00036	-0.0008	-0.00075	-0.00039	-0.00093	-0.00023	-0.00026	-0.00099	-0.00071	-0.00035	-0.00031	-0.00011	-0.00046	-0.00051	-0.00035	0.00024	7e-05	-6e-05	-5e-05
2636.26	-0.00014	-0.00057	-0.00085	-0.00063	-0.00025	-0.00076	-0.00067	-0.00031	-0.00076	-0.00023	-0.00025	-0.00093	-0.0006	-0.00037	-0.00037	-7e-05	-0.00044	-0.00043	-0.00035	0.00037	0.00012	-6e-05	5e-05
2634.33	-9e-05	-0.00049	-0.00076	-0.00067	-0.00018	-0.0007	-0.00059	-0.00022	-0.0006	-0.00026	-0.00023	-0.00081	-0.0005	-0.00036	-0.00039	-4e-05	-0.00042	-0.00032	-0.00034	0.00047	0.00018	-5e-05	0.00016
2632.4	-9e-05	-0.00043	-0.00066	-0.00071	-0.00012	-0.00061	-0.00052	-0.00013	-0.00045	-0.0003	-0.00021	-0.00067	-0.00044	-0.00035	-0.00038	-1e-05	-0.00041	-0.00021	-0.00033	0.00053	0.00022	-4e-05	0.00024
2630.47	-9e-05	-0.00039	-0.00056	-0.00071	-5e-05	-0.00051	-0.00045	-7e-05	-0.00031	-0.00031	-0.0002	-0.00053	-0.0004	-0.00032	-0.00037	-2e-05	-0.0004	-8e-05	-0.0003	0.00057	0.00026	-1e-05	0.00025
2628.54	-0.0001	-0.00038	-0.00048	-0.00068	2e-05	-0.00042	-0.00037	-4e-05	-0.0002	-0.0003	-0.00018	-0.0004	-0.00034	-0.00027	-0.00035	-5e-05	-0.0004	5e-05	-0.00026	0.00059	0.00028	7e-05	0.00024
2626.61	-9e-05	-0.00038	-0.00041	-0.00062	7e-05	-0.00034	-0.00029	-1e-05	-0.0001	-0.00026	-0.00017	-0.00025	-0.00024	-0.00018	-0.00031	-7e-05	-0.00038	0.00015	-0.00018	0.00064	0.0003	0.00017	0.00026
2624.68	0	-0.00042	-0.00033	-0.00052	0.00012	-0.00024	-0.0002	3e-05	0	-0.0002	-0.00013	-5e-05	-0.0001	-6e-05	-0.00025	-4e-05	-0.00033	0.00023	-4e-05	0.00072	0.00037	0.00029	0.00035
2622.76	0.00018	-0.00046	-0.00018	-0.00042	0.0002	-0.00011	-9e-05	9e-05	0.0001	-0.0001	-8e-05	0.00019	7e-05	9e-05	-0.00016	4e-05	-0.00027	0.00031	0.00014	0.00082	0.00048	0.00043	0.00048
2620.83	0.00037	-0.0005	0	-0.00032	0.00029	0	-2e-05	0.00014	0.00016	0	-3e-05	0.00041	0.00019	0.00021	-0.0001	0.00012	-0.00025	0.00037	0.00032	0.00088	0.00058	0.00055	0.0006
2618.9	0.00049	-0.00053	0.00016	-0.00027	0.00036	5e-05	-1e-05	0.00015	0.00014	7e-05	-2e-05	0.00056	0.0002	0.00027	-7e-05	0.00015	-0.0003	0.00036	0.00047	0.00086	0.00062	0.00058	0.00067
2616.97	0.00051	-0.00056	0.00023	-0.00027	0.00035	2e-05	-7e-05	0.00011	4e-05	0.0001	-2e-05	0.00062	0.00011	0.00027	-7e-05	0.00013	-0.0004	0.00028	0.00058	0.00077	0.00057	0.00053	0.00064
2615.04	0.00046	-0.0006	0.00021	-0.00028	0.00029	-5e-05	-0.00015	5e-05	-8e-05	0.0001	-2e-05	0.0006	-2e-05	0.00027	-0.0001	0.0001	-0.00051	0.00016	0.00063	0.00065	0.00049	0.00044	0.00055
2613.11	0.00036	-0.00064	0.00014	-0.00031	0.00019	-0.00015	-0.00025	2e-05	-0.00018	0.00011	-3e-05	0.00052	-0.00014	0.00029	-0.00018	8e-05	-0.0006	4e-05	0.00064	0.00052	0.00042	0.00038	0.00046
2611.19	0.00028	-0.00066	7e-05	-0.00032	0.00013	-0.00026	-0.00032	5e-05	-0.00022	0.00016	-6e-05	0.00042	-0.00024	0.00032	-0.00027	5e-05	-0.00065	-5e-05	0.00062	0.00043	0.0004	0.00037	0.00044
2609.26	0.00023	-0.00063	3e-05	-0.00032	0.00012	-0.00036	-0.00036	8e-05	-0.00022	0.00026	-8e-05	0.00034	-0.0003	0.00036	-0.00032	2e-05	-0.00064	-0.0001	0.0006	0.00042	0.00045	0.00042	0.00048
2607.33	0.00019	-0.0006	0	-0.00031	0.00012	-0.00044	-0.00036	8e-05	-0.00024	0.00036	-0.00011	0.00026	-0.00036	0.00041	-0.00033	-4e-05	-0.00061	-0.00013	0.00056	0.00046	0.00052	0.00048	0.00052
2605.4	0.00011	-0.00059	-8e-05	-0.00032	8e-05	-0.00054	-0.00035	6e-05	-0.0003	0.00042	-0.00016	0.00016	-0.00041	0.00045	-0.00032	-0.00011	-0.0006	-0.00017	0.00049	0.00048	0.00058	0.00053	0.00052
2603.47	2e-05	-0.0006	-0.00021	-0.00035	2e-05	-0.00064	-0.00034	4e-05	-0.00038	0.00042	-0.00021	3e-05	-0.00043	0.00044	-0.0003	-0.00014	-0.0006	-0.0002	0.00039	0.00047	0.00058	0.00055	0.00051
2601.54	-4e-05	-0.00061	-0.00034	-0.00034	-3e-05	-0.00069	-0.0003	5e-05	-0.00043	0.0004	-0.00022	-7e-05	-0.0004	0.00039	-0.00024	-0.00012	-0.0006	-0.00021	0.00031	0.00048	0.00056	0.00058	0.0005
2599.61	-6e-05	-0.0006	-0.00044	-0.00029	-6e-05	-0.00068	-0.00023	9e-05	-0.00045	0.00039	-0.00019	-9e-05	-0.00031	0.00034	-0.00014	-7e-05	-0.00056	-0.00017	0.00027	0.00053	0.00053	0.00059	0.00051
2597.69	-4e-05	-0.00058	-0.00051	-0.00018	-5e-05	-0.00061	-0.00015	0.00016	-0.00045	0.0004	-0.00015	-4e-05	-0.00019	0.00032	-1e-05	0	-0.00048	-0.00011	0.00027	0.00062	0.00052	0.00056	0.00055
2595.76	-1e-05	-0.00057	-0.00054	-6e-05	-1e-05	-0.0005	-5e-05	0.00025	-0.00042	0.00041	-0.00014	4e-05	-9e-05	0.00033	8e-05	7e-05	-0.0004	-6e-05	0.0003	0.00071	0.00054	0.00051	0.00061
2593.83	-1e-05	-0.00055	-0.00057	6e-05	2e-05	-0.00035	6e-05	0.00031	-0.00033	0.00038	-0.00014	0.00014	0	0.00035	0.0001	0.00014	-0.00035	-5e-05	0.00033	0.00076	0.00058	0.00046	0.00067
2591.9	-4e-05	-0.00052	-0.0006	0.00014	2e-05	-0.0002	0.00016	0.00032	-0.0002	0.00031	-0.00016	0.00024	7e-05	0.00036	7e-05	0.00021	-0.00033	-5e-05	0.00034	0.00079	0.00062	0.00046	0.00074
2589.97	-0.0001	-0.00048	-0.00061	0.0002	2e-05	-4e-05	0.00027	0.00032	-5e-05	0.00025	-0.00017	0.00034	0.00016	0.00038	5e-05	0.00028	-0.00027	-3e-05	0.00035	0.00079	0.00064	0.00048	0.00081
2588.04	-0.00018	-0.00041	-0.0006	0.00026	5e-05	0.00011	0.00036	0.00033	0.00011	0.00027	-0.00013	0.00043	0.00025	0.0004	6e-05	0.00033	-0.00018	4e-05	0.00036	0.0008	0.00065	0.00053	0.00088
2586.11	-0.00026	-0.00034	-0.00056	0.0003	0.0001	0.00023	0.00045	0.00035	0.00023	0.00036	-9e-05	0.0005	0.00034	0.00043	6e-05	0.00036	-8e-05	0.00014	0.00037	0.0008	0.00063	0.00057	0.00092
2584.19	-0.00028	-0.00025	-0.0005	0.00034	0.00015	0.00034	0.00054	0.00037	0.00031	0.00049	-5e-05	0.00056	0.00043	0.00044	4e-05	0.00035	0	0.00028	0.0004	0.0008	0.00059	0.00063	0.00093
2582.26	-0.00022	-0.00014	-0.00041	0.00038	0.00021	0.00042	0.0006	0.00041	0.00036	0.0006	-1e-05	0.00065	0.00052	0.00046	-1e-05	0.00035	6e-05	0.00045	0.00044	0.00081	0.00055	0.00069	0.00095
2580.33	-0.00012	-3e-05	-0.0003	0.0004	0.00027	0.00048	0.00063	0.00043	0.00039	0.00066	4e-05	0.00079	0.0006	0.00045	-8e-05	0.00036	0.00014	0.00059	0.0005	0.00084	0.00055	0.00076	0.001
2578.4	-1e-05	5e-05	-0.00016	0.00041	0.00033	0.0005	0.00064	0.00043	0.00038	0.00069	9e-05	0.00094	0.00064	0.00043	-0.00015	0.00041	0.00019	0.00069	0.00058	0.00088	0.00058	0.00082	0.00106
2576.47	5e-05	9e-05	-1e-05	0.00041	0.0004	0.0005	0.00064	0.0004	0.00035	0.00068	0.00015	0.00107	0.0006	0.00041	-0.00022	0.00046	0.00019	0.00075	0.00066	0.0009	0.00063	0.00083	0.0011
2574.54	4e-05	0.0001	0.00011	0.00038	0.00042	0.00047	0.0006	0.00034	0.0003	0.00065	0.0002	0.00113	0.00047	0.00039	-0.00028	0.00047	0.00014	0.00077	0.00073	0.0009	0.00065	0.0008	0.00109
2572.62	-2e-05	8e-05	0.00018	0.00032	0.0004	0.00039	0.00052	0.00026	0.00024	0.00057	0.00024	0.00113	0.00027	0.00039	-0.00031	0.00043	9e-05	0.00075	0.00076	0.00087	0.00064	0.00072	0.001
2570.69	-8e-05	4e-05	0.00019	0.00025	0.00036	0.00028	0.00043	0.00018	0.00016	0.00045	0.00025	0.00108	6e-05	0.00041	-0.00034	0.00038	6e-05	0.00072	0.00077	0.00083	0.00062	0.00064	0.00087
2568.76	-0.00012	0	0.00017	0.00021	0.00033	0.00014	0.00036	0.00013	0.00011	0.00033	0.00023	0.00098	-0.00013	0.00045	-0.00039	0.00034	1e-05	0.0007	0.00078	0.0008	0.00061	0.00059	0.00074
2566.83	-0.00014	-1e-05	0.00014	0.00018	0.00035	0	0.00028	0.00012	9e-05	0.00025	0.00019	0.00085	-0.00029	0.00048	-0.00044	0.00031	-5e-05	0.0007	0.00076	0.00078	0.00061	0.00059	0.00067
2564.9	-0.00014	2e-05	0.00011	0.00015	0.00041	-0.00011	0.00021	0.00013	0.00011	0.00023	0.00018	0.00075	-0.00044	0.00049	-0.00044	0.00027	-0.0001	0.00071	0.00074	0.00079	0.00063	0.00063	0.00067
2562.97	-0.00016	6e-05	7e-05	0.00011	0.00047	-0.00019	0.00015	0.00014	0.00012	0.00022	0.0002	0.0007	-0.00054	0.0005	-0.00041	0.00022	-0.00012	0.00073	0.0007	0.00083	0.00064	0.00065	0.0007
2561.04	-0.0002	7e-05	-1e-05	4e-05	0.00049	-0.00023	0.00012	0.00015	8e-05	0.00017	0.00026	0.00068	-0.00057	0.00051	-0.00037	0.00018	-0.00013	0.00072	0.00065	0.00087	0.00064	0.00064	0.00071
2559.12	-0.00026	6e-05	-0.00012	-6e-05	0.00047	-0.00026	0.00011	0.00018	1e-05	9e-05	0.00032	0.00066	-0.00052	0.00052	-0.00033	0.00017	-0.00017	0.00069	0.00062	0.00086	0.00062	0.00062	0.0007
2557.19	-0.00028	4e-05	-0.0002	-0.00012	0.00043	-0.00026	0.00012	0.00023	-6e-05	0	0.00038	0.00068	-0.00042	0.00054	-0.00028	0.0002	-0.00023	0.00066	0.00061	0.00083	0.00061	0.0006	0.00069
2555.26	-0.00026	3e-05	-0.00023	-0.00011	0.00041	-0.00022	0.00016	0.00029	-0.00013	-5e-05	0.00041	0.00074	-0.0003	0.0006	-0.00019	0.00024	-0.0003	0.00063	0.00061	0.00078	0.00064	0.00061	0.00069
2553.33	-0.00019	4e-05	-0.00023	-4e-05	0.00043	-0.00013	0.00023	0.00036	-0.00018	-6e-05	0.00041	0.00085	-0.00017	0.00068	-7e-05	0.0003	-0.00034	0.00062	0.00061	0.00076	0.00074	0.0006	0.00072
2551.4	-0.00012	6e-05	-0.0002	5e-05	0.00048	-2e-05	0.0003	0.00044	-0.00019	-3e-05	0.0004	0.00095	-5e-05	0.00077	5e-05	0.00036	-0.00033	0.00064	0.00062	0.00076	0.00087	0.00056	0.00077
2549.47	-4e-05	0.0001	-0.00018	0.00015	0.00054	8e-05	0.00038	0.00052	-0.00016	1e-05	0.00041	0.00101	5e-05	0.00085	0.00016	0.00041	-0.00029	0.00067	0.00064	0.00075	0.00098	0.00052	0.00082
2547.54	3e-05	0.00013	-0.00016	0.00023	0.00061	0.00017	0.00047	0.00057	-8e-05	8e-05	0.00047	0.00104	0.00013	0.00091	0.00025	0.00043	-0.00025	0.00069	0.00069	0.00074	0.00104	0.00049	0.00087
2545.62	0.00011	0.00015	-0.00014	0.00032	0.0007	0.00028	0.00055	0.00061	6e-05	0.00021	0.00056	0.00102	0.00024	0.00098	0.00034	0.00046	-0.00017	0.00071	0.00077	0.00072	0.00104	0.0005	0.00092
2543.69	0.00018	0.00013	-0.00012	0.00038	0.00078	0.00038	0.00063	0.00064	0.00022	0.00036	0.00065	0.00096	0.00038	0.00105	0.00043	0.00048	-7e-05	0.0007	0.00085	0.0007	0.001	0.00053	0.00097
2541.76	0.00023	9e-05	-0.00012	0.0004	0.00085	0.00046	0.00069	0.00065	0.00034	0.00049	0.00071	0.00089	0.00052	0.00109	0.00048	0.00048	5e-05	0.00065	0.0009	0.00069	0.00094	0.00056	0.00098
2539.83	0.00027	4e-05	-0.00013	0.0004	0.00088	0.00051	0.00071	0.00065	0.0004	0.00056	0.00073	0.00081	0.00064	0.00111	0.0005	0.00046	0.00015	0.00061	0.00094	0.0007	0.00088	0.00059	0.00097
2537.9	0.00033	2e-05	-0.00013	0.00044	0.0009	0.00055	0.00071	0.00067	0.0004	0.00058	0.00072	0.00078	0.00074	0.00111	0.00048	0.00044	0.00025	0.0006	0.00098	0.00075	0.00084	0.00064	0.00096
2535.97	0.00037	1e-05	-0.00011	0.00051	0.0009	0.00059	0.0007	0.00068	0.0004	0.00055	0.0007	0.00079	0.00082	0.00112	0.00043	0.00043	0.00035	0.00062	0.00102	0.00081	0.00082	0.00069	0.00097
2534.05	0.00036	-2e-05	-9e-05	0.00058	0.00087	0.00062	0.0007	0.00067	0.00041	0.0005	0.00071	0.00082	0.00087	0.00112	0.00037	0.00045	0.00046	0.00065	0.00106	0.00088	0.00083	0.00074	0.001
2532.12	0.00032	-6e-05	-3e-05	0.00064	0.00086	0.00064	0.00071	0.00064	0.00042	0.00045	0.00075	0.00083	0.00086	0.00113	0.00033	0.0005	0.00054	0.00068	0.00107	0.00094	0.00086	0.00077	0.00103
2530.19	0.00028	-0.00011	7e-05	0.00073	0.00087	0.00067	0.00075	0.0006	0.00045	0.00044	0.0008	0.00082	0.00083	0.00114	0.00035	0.00056	0.0006	0.00069	0.00109	0.00102	0.00088	0.0008	0.00107
2528.26	0.00026	-0.00015	0.00018	0.00082	0.0009	0.00072	0.00076	0.00056	0.00048	0.00045	0.00085	0.0008	0.00078	0.00115	0.00041	0.00061	0.00063	0.00069	0.0011	0.0011	0.00087	0.00083	0.0011
2526.33	0.00024	-0.00016	0.00023	0.00088	0.00093	0.00076	0.00071	0.00053	0.00047	0.00046	0.00086	0.00076	0.00069	0.00116	0.00044	0.00062	0.00061	0.00064	0.00111	0.00115	0.00083	0.00087	0.0011
2524.4	0.00023	-0.00015	0.00022	0.00091	0.00095	0.00078	0.00064	0.0005	0.00043	0.00044	0.00084	0.0007	0.00056	0.00114	0.00043	0.0006	0.00055	0.00056	0.00108	0.00113	0.00076	0.00091	0.00107
2522.47	0.00024	-0.00011	0.00018	0.00092	0.00098	0.00078	0.00059	0.0005	0.00041	0.00043	0.00081	0.00063	0.00043	0.0011	0.00038	0.00057	0.00047	0.0005	0.00103	0.00109	0.00069	0.00096	0.00106
2520.55	0.00029	-1e-05	0.00016	0.00091	0.00101	0.00078	0.00056	0.00054	0.00043	0.00048	0.00082	0.00061	0.00034	0.00109	0.00034	0.00056	0.00044	0.00049	0.00098	0.00109	0.00064	0.00102	0.00109
2518.62	0.00036	0.00013	0.00016	0.00088	0.00102	0.0008	0.00056	0.00063	0.00047	0.00057	0.00087	0.00066	0.00034	0.0011	0.00037	0.00056	0.00047	0.00053	0.00094	0.00115	0.00065	0.00109	0.00114
2516.69	0.00042	0.00028	0.00017	0.00082	0.00103	0.00084	0.00058	0.00071	0.00048	0.00066	0.00093	0.00076	0.00039	0.00112	0.00045	0.00057	0.00052	0.00058	0.00093	0.00125	0.0007	0.00115	0.00115
2514.76	0.00047	0.0004	0.00016	0.00075	0.00104	0.00087	0.00065	0.00075	0.00046	0.00075	0.00098	0.00088	0.00049	0.00111	0.00055	0.0006	0.00055	0.00065	0.00094	0.00134	0.00078	0.00121	0.00115
2512.83	0.00052	0.00052	0.00015	0.00068	0.00106	0.00088	0.00077	0.00077	0.00043	0.00084	0.001	0.00102	0.0006	0.00109	0.00066	0.00066	0.00053	0.00072	0.001	0.00139	0.00088	0.00129	0.00113
2510.9	0.00057	0.00062	0.00015	0.00061	0.0011	0.00091	0.00093	0.00079	0.00042	0.00094	0.00102	0.00119	0.0007	0.00109	0.00078	0.00075	0.0005	0.00081	0.00109	0.00142	0.00098	0.00139	0.00112
2508.97	0.00064	0.00072	0.00016	0.00056	0.00115	0.00096	0.00109	0.0008	0.00042	0.00105	0.00105	0.00135	0.00077	0.00112	0.0009	0.00085	0.00049	0.00094	0.00118	0.00145	0.00109	0.00146	0.00113
2507.05	0.00076	0.00084	0.00018	0.00053	0.00124	0.00103	0.00125	0.0008	0.00041	0.00116	0.00112	0.00146	0.00082	0.00118	0.00105	0.00094	0.00052	0.00112	0.00126	0.00151	0.00121	0.00149	0.00115
2505.12	0.00092	0.00095	0.0002	0.00052	0.00135	0.00107	0.00138	0.00081	0.00041	0.00124	0.00125	0.00154	0.00086	0.00125	0.00119	0.00101	0.00058	0.00128	0.00134	0.00159	0.00131	0.00151	0.00119
2503.19	0.00106	0.00101	0.00019	0.00053	0.00146	0.00106	0.00148	0.00081	0.00039	0.00128	0.00136	0.00157	0.00087	0.00129	0.00127	0.00105	0.00063	0.00137	0.00139	0.00166	0.00137	0.00152	0.0012
2501.26	0.00113	0.00099	0.00017	0.00054	0.00154	0.00101	0.00151	0.0008	0.00037	0.00128	0.00142	0.00156	0.00088	0.00129	0.00129	0.00108	0.00066	0.00137	0.0014	0.0017	0.00138	0.00149	0.00117
2499.33	0.00112	0.00093	0.00012	0.00055	0.00155	0.00091	0.0015	0.00079	0.00036	0.00123	0.0014	0.0015	0.00089	0.00124	0.00125	0.00107	0.00067	0.0013	0.00136	0.00171	0.00135	0.00143	0.00111
2497.4	0.00106	0.00084	7e-05	0.00057	0.00151	0.00079	0.00146	0.00079	0.00035	0.00116	0.00135	0.00143	0.00089	0.00118	0.00117	0.00102	0.00068	0.00122	0.00128	0.0017	0.0013	0.00134	0.00104
2495.48	0.001	0.00077	3e-05	0.00061	0.00145	0.00066	0.00142	0.0008	0.00034	0.00107	0.00129	0.00137	0.00088	0.00116	0.00107	0.00092	0.00068	0.00116	0.00119	0.00168	0.00124	0.00128	0.00098
2493.55	0.00092	0.00072	0	0.00064	0.00137	0.00055	0.00136	0.00082	0.00032	0.00099	0.00124	0.00134	0.00088	0.0012	0.00098	0.0008	0.00066	0.00116	0.00113	0.00164	0.00118	0.00126	0.00095
2491.62	0.00082	0.00069	-1e-05	0.00068	0.00128	0.00048	0.00129	0.00084	0.0003	0.00093	0.00122	0.00135	0.0009	0.00129	0.00087	0.00072	0.00062	0.00119	0.00112	0.00161	0.00112	0.00126	0.00097
2489.69	0.00069	0.00067	0	0.00071	0.00118	0.00044	0.0012	0.00087	0.00029	0.0009	0.0012	0.00138	0.00092	0.00138	0.00077	0.00067	0.00056	0.0012	0.00113	0.00158	0.00107	0.00128	0.00102
2487.76	0.00056	0.00067	1e-05	0.00074	0.00108	0.00042	0.00113	0.00089	0.00031	0.00087	0.00118	0.00137	0.00091	0.00146	0.00068	0.00066	0.00048	0.00114	0.00115	0.00158	0.00103	0.0013	0.00107
2485.83	0.00044	0.00068	5e-05	0.00079	0.00101	0.0004	0.00108	0.00093	0.00032	0.00086	0.00117	0.00132	0.00088	0.00152	0.00062	0.00066	0.00042	0.00103	0.00115	0.0016	0.00101	0.00133	0.00114
2483.9	0.00035	0.00068	0.0001	0.00086	0.00096	0.00035	0.00104	0.00098	0.00032	0.00084	0.00115	0.00126	0.00082	0.00156	0.00055	0.00065	0.00038	0.0009	0.00116	0.00162	0.001	0.00136	0.0012
2481.98	0.00027	0.00065	0.0001	0.00093	0.00089	0.00027	0.00096	0.00104	0.00031	0.0008	0.00112	0.00118	0.00072	0.00153	0.00045	0.00059	0.00034	0.00075	0.00115	0.00161	0.00095	0.0014	0.00121
2480.05	0.00022	0.00062	4e-05	0.00098	0.00082	0.00018	0.00084	0.00109	0.00029	0.00072	0.00103	0.00109	0.00061	0.00145	0.00032	0.00048	0.0003	0.00061	0.00113	0.00153	0.00088	0.00142	0.00119
2478.12	0.00022	0.00061	-2e-05	0.00101	0.00074	0.00011	0.00074	0.00113	0.0003	0.00062	0.00092	0.00101	0.00053	0.00135	0.00022	0.00038	0.00026	0.0005	0.00108	0.00144	0.00083	0.00144	0.0012
2476.19	0.00025	0.00064	-5e-05	0.00104	0.00065	5e-05	0.00069	0.00113	0.00035	0.00057	0.00079	0.00093	0.00049	0.00127	0.00017	0.00031	0.00025	0.00045	0.00106	0.00138	0.00083	0.00149	0.00127
2474.26	0.00028	0.00068	-7e-05	0.00104	0.00054	2e-05	0.00067	0.0011	0.00041	0.00058	0.00067	0.00086	0.00049	0.0012	0.00017	0.00027	0.00026	0.00042	0.00106	0.00138	0.00086	0.00153	0.00137
2472.33	0.00028	0.0007	-0.0001	0.00099	0.00044	4e-05	0.00066	0.00101	0.00045	0.00063	0.00058	0.00081	0.00049	0.00115	0.00018	0.00023	0.00027	0.00038	0.00109	0.0014	0.00089	0.00157	0.00145
2470.4	0.00028	0.00069	-0.00012	0.00092	0.00036	0.00011	0.00065	0.00088	0.00047	0.00066	0.00051	0.00078	0.00049	0.00112	0.00018	0.00021	0.00028	0.00032	0.00113	0.0014	0.00091	0.0016	0.00151
2468.48	0.00029	0.00068	-0.00012	0.00086	0.00033	0.00022	0.00068	0.00075	0.00049	0.00069	0.00048	0.00081	0.00049	0.00113	0.00019	0.00023	0.00029	0.00029	0.00118	0.0014	0.00095	0.00164	0.00158
2466.55	0.00033	0.00068	-7e-05	0.0008	0.00035	0.00037	0.00073	0.00068	0.00054	0.00073	0.00049	0.0009	0.00051	0.00122	0.00021	0.00032	0.00031	0.00032	0.00125	0.00141	0.00098	0.00171	0.00167
2464.62	0.00041	0.00068	0	0.00078	0.0004	0.00053	0.00079	0.00067	0.00061	0.00081	0.00054	0.00105	0.00055	0.00136	0.00026	0.00047	0.00037	0.00043	0.00134	0.00143	0.00101	0.00178	0.00176
2462.69	0.00055	0.00069	7e-05	0.00078	0.00048	0.00068	0.00083	0.00068	0.00069	0.00089	0.00061	0.00121	0.00059	0.00149	0.00032	0.00063	0.00047	0.00057	0.00143	0.00146	0.00106	0.00181	0.00185
2460.76	0.00072	0.00072	0.00014	0.0008	0.00056	0.00079	0.00087	0.00068	0.00075	0.00095	0.00068	0.00135	0.00061	0.00158	0.00038	0.00075	0.00061	0.00069	0.00149	0.0015	0.00113	0.0018	0.00191
2458.83	0.00087	0.00075	0.0002	0.00082	0.00064	0.00084	0.0009	0.00065	0.00079	0.00095	0.00075	0.00145	0.00061	0.0016	0.00043	0.00081	0.00074	0.00077	0.00152	0.00152	0.00119	0.00173	0.00193
2456.91	0.00095	0.00076	0.00026	0.00083	0.00072	0.00086	0.00092	0.00062	0.00077	0.00092	0.00082	0.00151	0.00058	0.00157	0.00047	0.00083	0.00084	0.00082	0.00152	0.00152	0.00122	0.00161	0.00189
2454.98	0.00096	0.00075	0.00029	0.00084	0.0008	0.00086	0.00093	0.00062	0.00071	0.00089	0.00087	0.00155	0.00054	0.00153	0.00051	0.00081	0.0009	0.00088	0.0015	0.0015	0.00123	0.00146	0.00182
2453.05	0.00093	0.00072	0.00029	0.00085	0.00086	0.00085	0.00094	0.00064	0.00065	0.00087	0.00091	0.00157	0.00049	0.00149	0.00054	0.00077	0.00092	0.00095	0.00146	0.00147	0.00122	0.00133	0.00174
2451.12	0.00087	0.00067	0.00029	0.00084	0.00092	0.00084	0.00092	0.00065	0.00059	0.00087	0.00095	0.00156	0.00044	0.00145	0.00055	0.00073	0.00091	0.00103	0.0014	0.0014	0.00119	0.00122	0.00164
2449.19	0.00078	0.00062	0.0003	0.00081	0.00097	0.00085	0.00087	0.00064	0.00055	0.00087	0.00103	0.00153	0.00042	0.00143	0.00053	0.00071	0.00088	0.00111	0.00134	0.00131	0.00112	0.00115	0.00153
2447.26	0.0007	0.00059	0.00035	0.00077	0.00099	0.00087	0.00078	0.00063	0.00051	0.00084	0.00116	0.00149	0.00041	0.00141	0.00051	0.00069	0.00083	0.00119	0.00132	0.00121	0.00105	0.00109	0.00144
[truncated: 855 more rows]

## Sheet: Fig. 5d(2) & Supple. Fig. 16b
Figure 5d(2) (DMP on HNR, DRIFTS)
Wavenumber (cm-1)	Time (min)
[truncated: 1,661 more rows]
[truncated: 1 more columns]

## Sheet: Fig. 5d(3) & Supple. Fig. 16c
Figure 5d(3) (DMP on HNC, DRIFTS)
Wavenumber (cm-1)	Time (min)
[truncated: 1,661 more rows]

## Sheet: Supple. Fig. 8
Supplementary Figure 8a (DMP on HNP, RH 76%)										Supplementary Figure 8d (DnBP on HNP, RH 76%)
[truncated: 29 more rows]

[truncated: 10 more sheets: Supple. Fig. 10, Supple. Fig. 15a, Supple. Fig. 15b, Supple. Fig. 15c, Supple. Fig. 15d-f, Supple. Fig. 18, Supple. Fig. 19, Supple. Fig. 20, Supple. Fig. 21, Supple. Fig. 24]
